# Supplementary material for: Partial RAG deficiency in humans induces dysregulated peripheral lymphocyte development and humoral tolerance defect with accumulation of T-bet+ B cells
Source: Nat Immunol. 2022 Jul 28;23(8):1256–72. doi: 10.1038/s41590-022-01271-6 (PMC9355881; doi:10.1038/s41590-022-01271-6)
Supplement: Supplementary file 1 — Supplementary Tables 1–5. [file 41590_2022_1271_MOESM1_ESM.xlsx]

## Sheet: Table 1
Supplementary Table 1. Clinical features, hematologic and immunologic findings on patients with partial RAG deficiency. Notable laboratory findings and total and naive CD4+ T cell lymphopenia with low to normal B cell counts. Low fraction of TCRV7.2.a+ CD3+ T cells is a biomarker of impaired V(D)J rearrangement. Immunoglobulin levels, vaccine titers and lymphocyte proliferation studies are variab…
	Clinical history																Autoantibodies			Clinical hematology and immunologic phenotype											Immunoglobulins				Lymphocyte functional assay (e.g. proliferation)								Specific antibody response
ID	Gene	RAG1/2 variant	Recombinase activity	Clinical phenotype	Reference	Age (as of sample)	Gender	Clinical history of infections	Bronchiectasis (age of diagnosis)	Clinical history of autoimmunity	Clinical history of granuloma or inflammation	Clinical history of lymphoproliferation	On IgRT	Immune modulation at DOS	HSCT (age)	Current status	Age of testing	Clinical autoantibodies	Anti-cytokine autoantibodies (IgG)	Eosinophils/uL	CD3/uL	CD4/uL	CD8/uL	CD4+ CD45RA+/CD4+ (%)	CD4+ CD45RO+/CD4+ (%)	CD8+ CD45RA+ /CD8(%)	CD8+CD45RA- /CD8(%)	CD3+ TCR Vα7.2+/CD3 (%)	CD19+/uL	CD16/56+/uL	IgG (mg/dl)	IgA (mg/dL)	IgM (mg/dl)	IgE (IU/ml)	PHA	CD3/CD28	Antigen proliferation #1	Specific antigen #1	Antigen proliferation #2	Specific antigen #2	BCG vaccine	Reaction (yes/no)	Tetanus	Diphteria	Pneumococcus	Polio	CMV/EBV/VZV	Others
P1	RAG1	a. C328Y b.P619L	a. 16% b.40% (a-b n.d.)	AS	Pt1, PMID: 33117328	5 mo	M	no	no	no	no	no	yes	no	yes (5 mo)	alive	5 mo	n.d.	no	140	203 (L)	145 (L)	45 (L)	60	n.d.	82	n.d.	0.27 (L)	476	538	525***	<7 (6wk)	27 (6wk)	n.d.	74,853 (normal)	n.d.	c.n.a.	c.n.a.	c.n.a.	c.n.a.	n.d.	c.n.a.	c.n.a.***	c.n.a.***	c.n.a..***	c.n.a..***	c.n.a.***	n.d.
P2	RAG1	a.R474H b.R559S	a. 57.8%^ b.1% (a-b n.d.)	CID	PMID: 11313270	2 yo	M	LRTI (adenovirus, pneumococcus)adenoviremia (gut)	no	no	no	CD8+ T cells in liver and kidney	yes	no	yes (18 mo)	alive	2 yo	n.d.	anti-IFN-α	900	1372 (L)	457 (L)	600	5 (L)	86 (H)	0.5 (L)	94 (H)	n.d.	114 (L)	1200 (H)	250 (L)**	30	65	n.d.	46,000 (normal)	n.d.	absent	tetanus	n.d.	n.d.	n.d.	n.d.	c.n.a.***	c.n.a.***	c.n.a..***	c.n.a..***	c.n.a.***	n.d.
P3	RAG1	a.W522C b.H994R	a. 41.6% b. n.d. (a-b n.d.)	CID-G/AI	Pt#1 PMID: 33193364	4 yo	M	LRTI (adenovirus and varicella)	n.d.	AIHA	vasculitis, granuloma (skin)	no	yes	no	yes (5 yo)	died	4 yo	Coombs	anti-IFN-α, anti-IFN-ω, anti-IL-12	130	371 (L)	237 (L)	93 (L)	8.1 (L)	n.d.	n.d.	n.d.	n.d.	70 (L)	177	753**	40	31	6	130,581 (normal)	n.d.	normal	tetanus	n.d.	n.d.	no	no	protective**	protective**	low**	no	protective**	n.d.
P4	RAG1	a-b. A444V	a-b. 1.4%	CID-G/AI	Patient B, PMID: 31334206	5 yo	F	LRTI, bronchiectasis	yes (6 yo)	AL, AR, MAS, anemia (AIHA)	Kawasaki disease	no	no	no	no	alive	5 yo	ANA, anti-dsDNA, APA,ACL, aβ2-GPI, APS, APT, Coombs	anti-IFN-α	n.d	428 (L)	181 (L)	209 (L)	10.8 (L)*	88.2 (H)*	9.62*	90.4*	0.1 (L)	16 (L)	466	1100**	133	77	<30	61.1% (normal)	2.3% (L)	n.d.	n.d.	n.d.	n.d.	yes	BCGitis	low**	low**	n.d.	n.d.	n.d.	n.d.
P5	RAG1	a.H375D b.Y562C	a. 40.4%^ b. 0%^ (a-b n.d.)	CID	Pt#5 PMID: 27810866	16 yo	M	U/LRTI, bronchiectasis	yes (12 yo)	ITP, HSM	granuloma (skin and spleen)	HSM	yes	no	yes (16 yo)	died	16 yo	n.d.	n.d.	200	658 (L)	567	28 (L)	n.d.	n.d.	n.d.	n.d.	n.d.	35 (L)	7 (L)	1360***	42	32	n.d.	n.d.	n.d.	n.d.	n.d.	n.d.	n.d.	n.d.	n.d.	n.d.	n.d.	n.d.	n.d.	n.d.	n.d.
P6	RAG1	a.R474C b.L506F	a.125% b.1.0% (a-b n.d.)	TCL	PMID: 21502542	25 yo	F	LRTI (varicella), skin infection (varicella), bronchiectasis	yes (8 yo)	no	no	no	no	no	yes (25 yo)	died	25 yo	no	anti-IFN-α, anti-IFN-ω, anti-IL-12	n.d.	368 (L)	186 (L)	115 (L)	n.d.	n.d.	n.d.	n.d.	n.d.	300	n.d.	710**	40	70	<1	n.d.	96% (normal)	normal	tetanus	normal	candida, VZV	n.d.	n.d.	protective**	n.d.	protective**	protective**	protective**	n.d.
P7	RAG1	a-b.H612R	a-b. 121.6%	CID-G/AI	Pt#67 PMID: 32655540	25 yo	F	U/LRTI	no	V, E, primary sclerosing cholangitis	granuloma (lung)	HSM and LAD (liver, hilar, retroperitoneal)	yes (non-compliant)	no	no	alive	25 yo	no	no	140	720 (L)	448 (L)	208 (L)	1.9 (L)	98 (H)	n.d.	n.d.	0.3 (L)	14 (L)	40	261 (L)**	<7 (L)	6 (L)	<1	n.d.	1% (L)	n.d.	n.d.	n.d.	n.d.	yes	no	low**	low**	protective**	n.d.	n.d.	n.d.
P8	RAG1	a.W522C b. R975Q	a.41.6% b. 58% (a-b n.d.)	CID-G/AI	unpublished	34 yo	F	U/LRTI, genital and oral herpes, bronchiectasis	yes (32 yo)	A, V, arthralgia	no	no	yes	no	yes (34 yo)	alive	34 yo	no	anti-IFN-α, anti-IFN-ω, anti-IL-12	0	500 (L)	280 (L)	204 (L)	23 (L)	n.d.	44	n.d.	1.5 (L)	21 (L)	86	1047**	76	98	2.3	71% (normal)	n.d.	low	tetanus	normal	candida	n.d.	c.n.a.	low	normal	low**	n.d.	n.d.	n.d.
P9	RAG1	a.R404W b. R507Q	a.1.7% b.19.4% (a-b 15.7%)	CID	Pt#14 PMID: 29477728	36 yo	M	U/LRTI, bronchiectasis	yes (n.d.)	no	no	no	yes	no	no	alive	36 yo	no	no	n.d.	926 (L)	280 (L)	526	26 (L)	n.d.	n.d.	n.d.	n.d.	31 (L)	87	730***	258	2.5 (L)	<2	low	n.d.	n.d.	n.d.	n.d.	n.d.	n.d.	n.d.	n.d.	n.d.	n.d.	n.d.	n.d.	n.d.
P10	RAG1	a-b.C176F	a-b. 25.8%^	CID	unpublished	36 yo	F	U/LRTI, bronchiectasis, enteritis (salmonella, norovirus), oral candidasis	yes (30 yo)	ILD	no	no	yes	no	no	alive	36 yo	no	no	0	629 (L)	350 (L)	325 (L)	8.87 (L)*	91.3 (H)*	2.48*	97*	0.05 (L)	10 (L)	168	1355***	n.d.	n.d.	n.d.	low	n.d.	n.d.	n.d.	n.d.	n.d.	n.d.	n.d.	n.d.	n.d.	n.d.	n.d.	n.d.	n.d.
P11	RAG1	a-b.C176F	a-b. 25.8%^	CID	unpublished	38 yo	M	U/LRTI	n.d.	no	no	no	no	no	no	alive	38 yo	no	anti-IFN-α, anti-IL-12	n.d.	341 (L)*	168 (L)*	117 (L)*	13.7 (L)*	86.3 (H)*	5.1*	94.9*	0.02 (L)	13 (L)*	n.d.	n.d.	n.d.	n.d.	n.d.	n.d.	n.d.	n.d.	n.d.	n.d.	n.d.	n.d.	n.d.	n.d.	n.d.	n.d.	n.d.	n.d.	n.d.
P12	RAG2	a-b.G35A	a-b. 22.1%	CID-G/AI	unpublished	12 yo	F	U/LRTI, bronchiectasis, nailbed candidiasis	yes (12 yo)	AL	no	LAD	yes	no	no	alive	12 yo	n.d.	anti-IFN-α, anti-IFN-ω anti-IL-12	120	792 (L)	401	399	5.9 (L)	79.7 (H)	n.d.	n.d.	n.d.	109 (L)	467	900**	103	230	1.5	normal	normal	n.d.	n.d.	n.d.	n.d.	yes	no	normal	normal	normal	n.d.	n.d.	n.d.
P13	RAG2	a.Y277fs b.E170G	a. 0% b.14.2% (a-b 16.2%)	CID	PMID: 31058115	13.9 yo	F	U/LRTI, bronchiectasis, EBV, CMV, oral candidiasis	yes (8 yo)	no	no	yes (16.4 yo)	yes	no	no	died (B cell lymphoma)	14 yo	no	anti-IFN-α	370	1619	680	980	10.4 (L)	89.6 (H)	n.d.	n.d.	n.d.	1681	201	454 (L)** 1118***	<0.1 (L)	16	<0.1	normal	n.d.	low	tetanus	low	candida, CMV	yes	no	n.d.	n.d.	n.d.	n.d.	n.d.	protective (rubella, measles) negative (mumps, hepatitis B)**
P14	RAG2	a-b.F62L	a-b. 19.6%	CID-G/AI	CID#9 PMID: 26457731	33 yo	F	U/LRTI, bronchiectasis, meningitis, disseminated varicella	yes (19 yo)	ITP	granuloma (skin), cryptogenic cirrhosis	no	yes	no	no	alive	33 yo	ANA	anti-IFN-α, anti-IFN-ω, anti-IL-12	n.d.	422 (L)	200 (L)	191 (L)	16.3* (L)	83.7* (H)	23.8*	76.2*	0.06 (L)	89 (L)	159	614 (L)***	<8 (L)	17 (L)	<2	100,347 (normal)	n.d.	normal	tetanus	n.d.	n.d.	n.d.	n.d.	normal	n.d.	n.d.	n.d.	n.d.	n.d.
P15	RAG2	a.N173S^ b.E437K^	a. 47.5% b. 0.9% (a-b n.d.)	CID-G/AI	PMID: 30159811	37 yo	M	U/LRTI, bronchiectasis, cutaneous HSV, palmar warts	yes (31 yo)	P, AL	inflammatory myopathy	splenomegaly	yes	intermittent steroids	yes (37 yo)	alive	37 yo	Coombs+, ANA	no	160	449 (L)	360 (L)	86 (L)	6 (L)	57	n.d.	n.d.	n.d.	11 (L)	103	843***	22 (L)	19 (L)	n.d.	low	n.d.	normal	tetanus	normal	candida	n.d.	n.d.	n.d.	n.d.	n.d.	n.d.	n.d.	n.d.
P16	RAG2	a.I210T b.G451A	a.74.3% b.56.6% (a-b 6.4%)	CID-G/AI	Patient A, PMID: 31334206; Pt#15 PMID: 29477728	36 yo	F	U/LRTI, bronchiectasis, chronic diarrhea	yes (25 yo)	AIHA, MG, AL, V, polyarthritis	macrophagic myofasciitis	no	yes	tocilizumab, steroids	yes (39 yo)	died	38 yo	no	anti-IFN-α, anti-IFN-ω, anti-IL-12	n.d.	148 (L)	290 (L)	180 (L)	5 (L)	n.d.	n.d.	n.d.	0.9	18 (L)	244	467 (L)**	930	234	n.d.	n.d.	n.d.	n.d.	n.d.	n.d.	n.d.	n.d.	n.d.	n.d.	n.d.	n.d.	n.d.	n.d.	n.d.

## Sheet: Table 2
#	Patient ID (alleles)	Mutation			Variant published	Recombination activity (% of wild-type allele)	Reference for activity	dbSNP	ClinVar ID	ClinVar* [Clinical significance]	Allele Frequency ExAc / gnomADv3.1.1 (May 2021)	In silicio prediction PolyPhen2 / Provean v1.1 / SIFT /CADD	Final assigment
		Gene	cDNA	Protein
1	P10ab P11ab	RAG1	c.527G>T	C176F	PMID: 26457731	0.258	Unpublished	rs149229197	VCV000372487	C/P	11-36595381-G-T(GRCh38) ExAC: T=0.000008 gnomAD: T=0.000008	PPh2 HumDiv: probably damaging(0.994) PPh2 HumVar: probably damaging(0.987) Provean: Deleterious(-5.57) SIFT: Damaging(0.000) CADD 28.1	LP
2	P1a	RAG1	c.983G>A	C328Y	PMID: 24290284	0.16	PMID: 26457731	rs121918571	VCV000013160	P	11-36574287-G-A (GRCh38) ExAC: A=0.000008 gnomAD: A=0.000006	PPh2 HumDiv: probably damaging(1) PPh2 HumVar: probably damaging(0.999) Provean: Deleterious(-5.59) SIFT: Damaging(0.000) CADD 27.6	P
3	P5a	RAG1	c.1123C>G	H375D	PMID: 27810866	0.404	Unpublished	rs773272902	not reported	n.a.	11-36574427-C-G (GRCh38) ExAC: G=0.000016 gnomAD: G=0.000006	PPh2 HumDiv: probably damaging(0.993) PPh2 HumVar: probably damaging(0.993) Provean: Deleterious(-4.53) SIFT: Damaging(0.000) CADD 24.7	LP
4	P9a	RAG1	c.1210C>T	R404W	PMID: 29477728	0.017	PMID: 29477728	rs764981110	VCV000636824	P/LP	11-36574514-C-T (GRCh38) ExAC: T=0.000008 gnomAD (v2): T=0.000004	PPh2 HumDiv: probably damaging(1) PPh2 HumVar: probably damaging(0.991) Provean: Deleterious(-3.75) SIFT: Damaging(0.000)	P
5	P4ab	RAG1	c.1311C>T	A444V	PMID: 31334206	0.01	PMID: 26457731	rs199474685	VCV000068681	P	11-36574635-C-T (GRCh38) ExAC: T=0.000008 gnomAD: T=0.000012	PPh2 HumDiv: probably damaging(1) PPh2 HumVar: probably damaging(0.979) Provean: Neutral(-1.83) SIFT: Damaging(0.000) CADD 25	P
7	P6a	RAG1	c.1420C>T	R474C	PMID: 21502542	125% (1) 25% (2)	PMID: 26457731 (1) PMID: 21502542 (2)	rs199474678	VCV000068683	P	11-36596274-C-T (GRCh38) ExAC: T=0.000016 gnomAD: T=0.000020	PPh2 HumDiv: probably damaging(1) PPh2 HumVar: probably damaging(0.991) Provean: Deleterious(-3.18) SIFT: Damaging(0.000) CADD 26.9	P
6	P2a	RAG1	c.1421G>A	R474H	PMID: 11133745; PMID: 18822103; PMID: 11313270	57.8%	PMID: 26457731	rs199474686	VCV000068684	P	11-36574725-G-A (GRCh38) ExAC: A=0.000066 gnomAD: A=0.000064	PPh2 HumDiv: probably damaging(0.999) PPh2 HumVar: probably damaging(0.988) Provean: Neutral(-1.96) SIFT: Damaging(0.000) CADD 29.1	P
8	P6b	RAG1	c.1516C>T	L506F	PMID: 21502542	0.01	PMID: 26457731	not reported	not reported	n.a.	n.a. ExAC: not detected gnomAD: not detected	PPh2 HumDiv: probably damaging(0.998) PPh2 HumVar: probably damaging(0.99) Provean: Neutral(-2.47) SIFT: Damaging(0.000)	P
9	P9b	RAG1	c.1520G>A	R507Q	PMID: 29477728	0.19	PMID: 29477728	rs143969029	VCV000973663.1	VUS	11-36574824-G-A (GRCh38) ExAC: A=0.000008 gnomAD: A=0.000065	Ph2 HumDiv: probably damaging(0.998) PPh2 HumVar: probably damaging(0.96) Provean: Deleterious(-2.59) SIFT: Damaging(0.000) CADD 29.7	P
10	P3a P8a	RAG1	c.1566G>T	W522C	PMID: 33193364	0.42	PMID: 26457731	rs193922461	VCV000036710	P	11-36574870-G-T (GRCh38) ExAC: T=0.000115 gnomAD: T=0.000108	PPh2 HumDiv: probably damaging(1) PPh2 HumVar: probably damaging(0.998) Provean: Deleterious(-9.36) SIFT: Damaging(0.000) CADD 29.8	P
11	P2b	RAG1	c.1677G>C	R559S	PMID: 11133745; PMID: 19912631	0.01	PMID: 26457731	rs199474681	VCV000068685	n.a.	11-36574981-G-T (GRCh38) ExAC: not detected gnomAD (v2): T=0.000004	PPh2 HumDiv: probably damaging(0.995) PPh2 HumVar: probably damaging(0.989) Provean: Deleterious(-4.06) SIFT: Damaging(0.000)	P
12	P5b	RAG1	c.1685A>G	Y562C	PMID: 27810866	0	Unpublished	not reported	not reported	n.a.	11-36574989-G-A (GRCh38) ExAC: not detected gnomAD: not detected	PPh2 HumDiv: probably damaging(1) PPh2 HumVar: probably damaging(0.999) Provean: Deleterious(-6.12) SIFT: Damaging(0.000)	LP
13	P7ab	RAG1	c.1835A>G	H612R	PMID: 25516070 (comp. het) PMID: 24331380 (homo)	122% (1) 6.3% (2)	PMID: 26457731 (1) PMID: 24331380 (2)	not reported	VCV000840741	VUS	11-36575139-A-G (GRCh38) ExAC: not detected gnomAD: not detected	PPh2 HumDiv: possibly damaging(0.553) PPh2 HumVar: benign(0.356) Provean: Deleterious(-5.47) SIFT: Damaging(0.000) CADD 23.8	LP
14	P1b	RAG1	c.1856C>T	P619L	PMID: 33117328	0.4	PMID: 33117328	rs755059628	not reported	n.a.	11-36575160-C-T (GRCh38) ExAC: T=0.000016 gnomAD (v2): T=0.000012	PPh2 HumDiv: probably damaging(1) PPh2 HumVar: probably damaging(0.998) Provean: Deleterious(-6.92) SIFT: Damaging(0.000) CADD 25.2	P
15	P8b	RAG1	c.2924G>A	R975Q	PMID: 25869295; PMID: 18463379; PMID: 20956421	0.58	PMID: 26457731	rs150739647	VCV00006869	P	11-36576228-G-A (GRCh38) ExAC: not detected gnomAD: A=0.00004	PPh2 HumDiv: probably damaging(0.998) PPh2 HumVar: probably damaging(0.96) Provean: Neutral(-1.28) SIFT: Damaging(0.000) CADD 29.2	P
16	P3b	RAG1	c.2981A>G	H994R	PMID: 33193364; PMID: 30877075	n.a.	n.a.	rs775412266	VCV000372489	C/P	11-36576285-A-G (GRCh38) ExAC: G=0.000008 gnomAD: G=0.000005	PPh2 HumDiv: probably damaging(0.978) PPh2 HumVar: probably damaging(0.942) Provean: Neutral(-0.36) SIFT: Damaging(0.000) CADD 25.3	LP
17	P12ab	RAG2	c.104G>T	G35A	PMID: 26457731; PMID: 24174341; PMID: 29051008; PMID: 30307608	0.22	PMID: 29772310	rs148508754	VCV000036716	C/P	11-36594065-G-T (GRCh38) ExAC: not detected gnomAD: G=0.00002	PPh2 HumDiv: probably damaging(1) PPh2 HumVar: probably damaging(0.998) Provean: Neutral(-1.30) SIFT: Damaging(0.000) CADD 24.4	P
18	P14ab	RAG2	c.186C>A	F62L	PMID: 26457731	0.2	PMID: 29772310	rs1564997563	VCV000496619	LP	11-36593983-C-T (GRCh38) ExAC: not detected gnomAD: not detected	PPh2 HumDiv: probably damaging(0.999) PPh2 HumVar: probably damaging(0.996) Provean: Deleterious(-3.58) SIFT: Damaging(0.000)	P
19	P13a	RAG2	c.509A>G	E170G	PMID: 31058115	0.14	PMID: 31058115	not reported	not reported	n.a.	11-36593660-A-G (GRCh38) ExAC: not detected gnomAD: not detected	PPh2 HumDiv: benign(0.428) PPh2 HumVar: benign(0.243) Provean: Deleterious(-6.65) SIFT: Damaging(0.000)	P
20	P15a	RAG2	c.518A>G	N173S	PMID: 30159811	47.5%	Unpublished	rs766735610	VCV000372841	LP	11-36593651-A-G (GRCh38) ExAC: not detected gnomAD: not detected	PPh2 HumDiv: probably damaging(1) PPh2 HumVar: probably damaging(0.998) Provean: Neutral(-1.30) SIFT: Damaging(0.000)	LP
21	P16a	RAG2	c.629T>C	I210T	PMID: 29477728	0.74	PMID: 29477728	rs1590715754	VCV000827734	P	11-36593540-T-C (GRCh38) ExAC: not detected gnomAD: not detected	PPh2 HumDiv: probably damaging(0.987) PPh2 HumVar: probably damaging(0.912) Provean: Deleterious(-3.14) SIFT: Damaging(0.000)	P
22	P13b	RAG2	c.829insT	Y277fs	PMID: 31058115	0	PMID: 31058115	n.a.	VCV001075544	P	11-36593339-36593340(T) (GRCh38) ExAC: not detected gnomAD: not detected	CADD RAW: 0.107565 CADD PHRED: 4.388	P
23	P15b	RAG2	c.1309G>A	E437K	PMID: 30159811	0.9%	PMID: 29772310	rs193922573	VCV000036718	C/P	11-36592860-G-A (GRCh38) ExAC: not detected gnomAD: C=0.00001	PPh2 HumDiv: probably damaging(0.994) PPh2 HumVar: probably damaging(0.996) Provean: Deleterious(-3.25) SIFT: Damaging(0.000)	P
24	P16b	RAG2	c.1352G>C	G451A	PMID: 29477728	0.57	PMID: 29477728	rs121918575	VCV000013138	LP	11-36592817-C-G (GRCh38) ExAC: G=0.000041 gnomAD: G=0.000037	PPh2 HumDiv: probably damaging(1) PPh2 HumVar: probably damaging(0.999) Provean: Neutral(-1.56) SIFT: Damaging(0.000) CADD 25.2	P
Supplementary Table 2. Abbreviations: not available (n.a.), pathogenic (P), conflicting interpretation of pathogenecity (C/P), likely pathogenic (LP), homo (homozygous), comp het (compund heterozygous), Variant of Uncertain Significance (VUS); gnomADv3 is used default, unless variant was only found in gnomADv2. CADD: Combined Annotation Dependent Depletion,

## Sheet: Table 3
ID and compartment	Total reads	Total sequences	Unique sequences
C3_CD38int	551480	360767	8946
C3_CD38−	1155941	827128	31089
C3_CD27+	460677	291411	6298
C4_CD38int	531915	406525	17362
C4_CD38−	1005028	586888	13957
C4_CD27+	455835	324734	10832
C7_CD38int	507777	235725	6218
C7_CD38−	1306967	782932	15181
C7_CD27+	569843	340847	8146
C13_NE	874150	506576	10430
C13_CD38int	849222	n.a.	n.a.
C13_CD27+	639272	n.a.	n.a.
C17_CD38int	139562	91029	2395
C17_CD38−	88015	53180	1038
C17_CD27+	131818	83099	1741
C19_CD38int	138943	99044	3482
C19_CD38−	89881	61365	1754
C19_CD27+	133813	89585	2303
P1_NE	1022413	576309	12596
P1_CD38int	1225393	457613	13360
P1_CD27+	592251	316366	7719
P9_CD38int	502641	231525	9062
P9_CD27+	482428	588136	14146
P12_CD38int	511218	329131	8276
P12_CD38−	1023096	649925	16217
P12_CD27+	514390	315758	7043
P13_CD38int	682285	275762	11421
P13_CD38−	1700745	904651	20593
P13_CD27+	891494	349301	13930
P14.1_CD38int	1051818	323395	7755
P14.1_CD38−	1375185	906164	35074
P14.1_CD27+	590079	382693	9038
P14.2_CD38int	24977	16946	404
P14.2_CD38−	178916	145189	5709
P14.2_CD27+	380177	284927	12717
P16_CD38int	376577	185454	7031
P16_CD38−	412059	265299	5376
P16_CD27+	1014056	251155	8033
Supplementary Table 3. Sequencing information of IgH repertoires in HCs and pRD patients.

## Sheet: Table 4
#	Clone ID	Reactivity		Heavy Chain				Light Chain
		Polyreactivity	Hep-2	V-GENE and allele	D-GENE and allele	J-GENE and allele	AA JUNCTION	V-GENE and allele	J-GENE and allele	AA JUNCTION
1	C3 1A4			IGHV1-18*01	IGHD6-13*01	IGHJ4*02	CAVLSGAEAAAGTLAYYYFDYW	IGKV3-15*01	IGKJ4*01	CQQYNNWRPTF
2	C3 1B1			IGHV4-34*01	IGHD3-10*01	IGHJ5*02	CARGRYYYGSGSYNWFDPW	IGKV3-15*01	IGKJ1*01	CQQYNNWPPWTF
3	C3 1B3			IGHV3-23*04	IGHD3-3*01	IGHJ4*02	CAKTDIIPPSYRWYFDYW	IGKV1-39*01	IGKJ4*01	CQQSYSTPPNF
4	C3 1B5		+	IGHV3-7*03	IGHD6-6*01	IGHJ6*02	CARDRGYSSSSSYYYYGMDVW	IGKV1-39*01	IGKJ4*01	CQQSYSTPLTC
5	C3 1B7		+	IGHV1-2*04	IGHD6-6*01	IGHJ6*02	CARGGSSPDHYYYYYGMDVW	IGKV1-39*01	IGKJ4*01	CQQSYSTPHTF
6	C3 1B9	+	+	IGHV3-48*03	IGHD2-21*01	IGHJ6*02	CARDYFKKIVGGGMDXW	IGKV3-11*01	IGKJ4*01	CQQRSNWRVTF
7	C3 1B10		+	IGHV3-21*01	IGHD4-11*01	IGHJ6*02	CARERPHSNYSYYYYGMDVW	IGLV3-25*03	IGLJ3*02	CQSADSSGTYPWVF
8	C3 1C1			IGHV1-58*01	IGHD5-18*01	IGHJ4*02	CAASDPDTAMVLPGYW	IGKV1-5*03	IGKJ1*01	CQQYNSYLWTF
9	C3 1C4			IGHV3-23*01	IGHD3-3*01	IGHJ6*02	CAKDWSSASYGFLEWIPPERYYGMDVW	IGKV1-5*03	IGKJ2*01	CQQYNSYLYTF
10	C3 1C6			IGHV3-9*01	IGHD3-3*01	IGHJ4*02	CAKGRVAGRVLRFLEWLPFDYW	IGKV4-1*01	IGKJ4*01	CQQYYSTPVTF
11	C3 1C9			IGHV3-9*01	IGHD2-2*01	IGHJ3*01	CAKGRDIVVVPAALDVW	IGLV2-23*02	IGLJ2*01	CCSYAGSSTPYVVF
12	C3 1D4			IGHV4-34*01	IGHD3-3*01	IGHJ5*02	CARGGRFLEWLLHWFDPW	IGKV3-20*01	IGKJ4*01	CQQYGSSPPLTF
13	C3 1D5	+	+	IGHV3-30-3*01	IGHD3-16*01	IGHJ6*02	CARDGIMITFGGVIRRSYYYYGMDVW	IGKV2-30*02	IGKJ2*01	CMQGTHWPPYTS
14	C3 1D8			IGHV4-38-2*01	IGHD5-24*01	IGHJ6*02	CARDVEMAAYGMDVW	IGKV3-11*01	IGKJ4*01	CQQRSNWPPELTF
15	C3 1E1			IGHV3-30-3*01	IGHD3-16*02	IGHJ4*02	CARDATNTFGGVIGYYFDYW	IGLV3-25*03	IGLJ2*01	CQSADSSGTYVVF
16	C3 1E4			IGHV4-31*03	IGHD3-22*01	IGHJ5*02	CARDSWSSGYSAW	IGLV6-57*01	IGLJ3*02	CQSYDSSNHGVF
17	C3 1E5			IGHV4-34*01	IGHD6-6*01	IGHJ6*02	CARAKYVVPYYYYGMDVW	IGKV2-28*01	IGKJ4*01	CMQALQTPLTF
18	C3 1E7			IGHV3-48*03	IGHD3-3*01	IGHJ4*02	CARAQSDTIFGYYFDYW	IGKV3-20*01	IGKJ1*01	CQHYGSSPETF
19	C3 1E9			IGHV4-31*03	IGHD4-23*01	IGHJ4*02	CARDGGNPGLWDYW	IGKV3-15*01	IGKJ2*01	CQQYNNWPPYTF
20	C3 1E11			IGHV3-30-3*01	IGHD6-6*01	IGHJ4*02	CARAYSSSYDYW	IGKV3-20*01	IGKJ4*01	CQQYGSSPLTF
21	C3 1E12		+	IGHV3-23*04	IGHD3-10*01	IGHJ4*02	CAKDKNVLLWFRELGYW	IGLV1-44*01	IGLJ3*02	CAAWDDSLNGWVF
22	C3 1F2			IGHV3-23*04	IGHD6-13*01	IGHJ4*02	CAKDKGQQQLGTYDYW	IGKV1-33*01	IGKJ3*01	CQQYDNLPFTF
23	C3 1F4			IGHV1-18*01	IGHD6-6*01	IGHJ6*02	CARDPNEYSSSRWNGYYYGMDVW	IGLV3-21*02	IGLJ1*01	CQVWDSSSDHYVF
24	C3 1F8		+	IGHV3-21*01	n.a.	IGHJ4*02	CAREDYW	IGKV3-20*01	IGKJ1*01	CQHYGSSPETF
25	C3 1F10			IGHV3-48*03	IGHD3-3*01	IGHJ6*02	CARPHYDFWSPSYGMDVW	IGKV1-27*01	IGKJ4*01	CQKYNSAPPLTF
26	C3 1G12			IGHV3-23*04	IGHD4-17*01	IGHJ3*02	CAKDLGRSYVVYVFDIW	IGLV2-23*02	IGLJ3*02	CCSYAGSSTFWVF
27	C3 1H4			IGHV3-23*04	IGHD1-7*01	IGHJ4*02	CAKGSLRYNWNYEFDYW	IGLV3-21*02	IGLJ2*01	CQVWDSSSRVVF
28	C3 1H6		+	IGHV3-48*03	IGHD3-3*01	IGHJ4*02	CARNSHYDFWSGYPVSHLDYW	IGKV2-28*01	IGKJ2*01	CMQALQTYTF
29	C3 1H10		+	IGHV3-23*04	IGHD5-12*01	IGHJ5*02	CAKTLSGYGNNWFDPW	IGKV1-9*01	IGKJ1*01	CQQLNSYPRTF
1	C4 1A1			IGHV1-18*01	IGHD1-26*01	IGHJ6*02	CARVGSVGATFPFNYYGMDVW	IGLV3-1*01	IGLJ2*01	CQAWDSSTVVF
2	C4 1A2			IGHV3-9*01	IGHD2-8*01	IGHJ6*02	CACGMLYYYYGMDVW	IGLV2-11*01	IGLJ3*02	CCSYAGSYTFGV
3	C4 1A3			IGHV1-18*01	IGHD3-16*02	IGHJ4*02	CARGWLHLGELSSGKTENDYW	IGLV3-1*01	IGLJ2*01	CQAWDSSTLHVVF
4	C4 1A6			IGHV1-69*01	IGHD3-10*02	IGHJ4*02	CARDGRGAISPPFDYW	IGLV1-44*01	IGLJ3*02	CAAWDDSLNGWVF
5	C4 1A8			IGHV1-8*01	IGHD3-9*01	IGHJ4*02	CARGPYDILTGYYDPW	IGKV1-33*01	IGKJ2*01	CQQYDNLLSTF
6	C4 1B4			IGKV3-15*01	N. A.	IGKJ1*01	CQQYNNWPRTF	IGKV3-15*01	IGKJ1*01	CQQYNNWPTTF
7	C4 1B7			IGHV3-7*01	IGHD5-24*01	IGHJ4*02	CAREGGYKGGFDYW	IGKV1-13*02	IGKJ3*01	CQQFNSYPPITF
8	C4 1B8			IGHV1-69*01	IGHD6-6*01	IGHJ2*01	CARLAGSYSSSEFYWYFDLW	IGKV1-5*03	IGKJ2*01	CQQYNSYPYTF
9	C4 1B11	+	+	IGHV3-15*01	IGHD3-3*01	IGHJ4*02	CTTTAFGVVIYW	IGKV1-27*01	IGKJ1*01	CQKYNSAMWTF
10	C4 1B12		+	IGHV3-13*01	IGHD2-2*01	IGHJ6*02	CVRGGYQLLTLYYYYGMDVW	IGKV1-5*03	IGKJ1*01	CQQYNSYPWTF
11	C4 1C1			IGHV3-15*01	IGHD3-3*01	IGHJ5*02	CTTSDFWSGSGRWFDPW	IGLV2-8*01	IGLJ3*02	CSSYAGSNNWVF
12	C4 1C2			IGHV3-30*01	IGHD3-3*01	IGHJ4*02	CARGGDYDFWSGLVTQAYFDYW	IGLV1-40*01	IGLJ3*02	CQSYDSSLSGSVF
13	C4 1C4			IGHV3-30*01	IGHD2-21*01	IGHJ3*02	CARVISDPYCGGDCYSFYAFDIW	IGLV1-47*01	IGLJ2*01	CAAWDDSLSGPVF
14	C4 1C5			IGHV3-33*01	IGHD1-1*01	IGHJ6*02	CAREGWNDEVSVPMYYGMDVW	IGLV3-1*01	IGLJ2*01	CQAWDSSTVVF
15	C4 1C10			IGHV3-21*01	IGHD6-13*01	IGHJ6*02	CARAGLAAAGISKSYYYYGMDVW	IGKV2-28*01	IGKJ4*01	CMQALQTPLTF
16	C4 1D4			IGHV3-21*01	IGHD3-22*01	IGHJ2*01	CARDVSGTMIDWYFDLW	IGLV1-47*01	IGLJ2*01	CAAWDDSLREVF
17	C4 1D8			IGHV3-30*01	IGHD2-21*01	IGHJ3*02	CARVVSDPYCGGDCYSFYAFDIW	IGLV2-14*01	IGLJ1*01	CSSYTSSSPYVF
18	C4 1E1			IGHV4-39*07	IGHD4-23*01	IGHJ4*02	CARDGESDYIDTPGASPGYFDYW	IGLV1-40*01	IGLJ2*01	CQSYDSSLSAVVF
19	C4 1E3			IGHV3-30*04	IGHD6-13*01	IGHJ4*02	CAREGYSSSWYYFDYW	IGKV1-39*01	IGKJ4*01	CQQSYSTPLTF
20	C4 1E11			IGHV3-33*01	IGHD5-12*01	IGHJ4*02	CARGLGATVTTGIDYW	IGKV1-33*01	IGKJ4*01	CQQYDNLLLTF
21	C4 1F1			IGHV4-34*01	IGHD4-17*01	IGHJ4*02	CAAYGDFTFDYW	IGKV3-11*01	IGKJ1*01	CQQRSNWPRTF
22	C4 1F3	+	+	IGHV4-34*01	IGHD2-15*01	IGHJ4*02	CARGLRDSGGSCYYDYW	IGLV2-14*01	IGLJ1*01	CSSYTSSSPYVF
23	C4 1F5		+	IGHV3-30*04	IGHD3-3*01	IGHJ4*02	CARGHTIFGVVTHVDYW	IGLV1-44*01	IGLJ3*02	CAAWDDSLKGVF
24	C4 1F9			IGHV3-15*01	IGHD3-22*01	IGHJ4*02	CSFDSSGYYEAFDYW	IGKV1-39*01	IGKJ2*02	CQESYXTPWTF
25	C4 1F12			IGHV3-9*01	IGHD3-16*02	IGHJ3*02	CAKTGELSLSGDAFDIW	IGKV3-20*01	IGKJ1*01	CQQYGSSPTTF
26	C4 1G12			IGHV1-69*01	IGHD2-8*02	IGHJ6*02	CARVEDVMEFRESHYGMDVW	IGKV1-39*01	IGKJ1*01	CQQSYSTPWTF
27	C4 1H2			IGHV1-18*01	IGHD5-12*01	IGHJ4*02	CARLFSTLRLIIDYW	IGLV2-14*01	IGLJ3*02	CSSYTSSSTLVF
1	C7 1A3			IGHV4-38-2*02	IGHD4-17*01	IGHJ6*02	CARDRPDYGDYHYYGMDVW	IGLV3-25*03	IGLJ3*02	CQSADSSGTWVF
2	C7 1A8			IGHV3-23*04	IGHD3-22*01	IGHJ4*02	CANIHYYYDSSGYYQFDYW	IGKV1-17*03	IGKJ1*01	CLQHNSYPWTF
3	C7 1A9			IGHV4-34*01	IGHD6-6*01	IGHJ4*02	CASAYSSSSGRIRGTVFDYW	IGKV3-20*01	IGKJ1*01	CQQYGSSPRTF
4	C7 1A12			IGHV4-34*01	IGHD3-22*01	IGHJ3*02	CARGWETYYYDSSGYSAGGFDIW	IGLV3-1*01	IGLJ2*01	CQAWDSSTVVF
5	C7 1B3		+	IGHV3-21*01	IGHD2-15*01	IGHJ4*02	CAREGCSGGSCYFDYW	IGLV1-51*01	IGLJ3*02	YGTWDSSLSAGRVF
6	C7 1B6			IGHV3-15*01	IGHD6-13*01	IGHJ6*02	CTTDGVGGSSYYYGMDIW	IGKV2-40*01	IGKJ3*01	CMQRIEFPITF
7	C7 1B7			IGHV1-2*02	IGHD5-24*01	IGHJ4*02	CAREERWLFDYW	IGKV3-20*01	IGKJ1*01	CQHYGSSPETF
8	C7 1B10			IGHV3-23*04	IGHD3-3*01	IGHJ6*02	CATLRFLEWLLGSGMDVW	IGLV3-21*03	IGLJ2*01	CQVWDSSSDHQVVF
9	C7 1C1			IGHV1-24*01	IGHD3-22*01	IGHJ4*02	CATAAPYDSSGYYFDYW	IGKV1-9*01	IGKJ3*01	CQQLNSYPPFTF
10	C7 1C3			IGHV1-46*01	IGHD1-7*01	IGHJ6*02	CARAPSGITGTTPDEYYYYGMDVW	IGLV3-21*02	IGLJ2*01	CQVWDSSSDHVVF
11	C7 1C7			IGHV1-8*01	IGHD3-22*01	IGHJ5*02	CARFIRLSFSDSSGYYYSGFDPW	IGKV1-39*01	IGKJ2*01	CQQSYSTPPYTF
12	C7 1C8			IGHV3-30*03	IGHD6-25*01	IGHJ4*02	CAKHIRPTTXEYXNSNW	IGKV2-40*01	IGKJ2*01	CMQRIEFPYTF
13	C7 1C9	+	+	IGHV4-61*02	IGHD3-22*01	IGHJ4*02	CARERGGRYYYDSSGYRRSHYFDYW	IGLV1-40*01	IGLJ2*01	CQSYDSSLSGSTVF
14	C7 1C11		+	IGHV4-61*02	IGHD6-25*01	IGHJ4*02	CASEGAAADYW	IGLV1-36*01	IGLJ3*02	CAAWDDSLNGRVF
15	C7 1D5			IGHV3-21*01	IGHD5-12*01	IGHJ4*02	CARRYGGNGRIDYW	IGKV1D-13*01	IGKJ4*01	CQQFNNYPHLLTF
16	C7 1D7			IGHV3-21*01	IGHD1-26*01	IGHJ4*02	CARWGKEVDYW	IGKV1-33*01	IGKJ4*01	CQQYDNLPPSF
17	C7 1D10			IGHV3-48*01	IGHD3-22*01	IGHJ3*02	CARDQPYDSSGYYYWNAFDIW	IGKV1-39*01	IGKJ1*01	CQQSYSTRWTF
18	C7 1E1			IGHV1-18*01	IGHD6-19*01	IGHJ4*02	CARGVAVAGTFDYW	IGLV2-23*01	IGLJ1*01	CCSYAGSSTSYVF
19	C7 1E3			IGHV1-24*01	IGHD1-26*01	IGHJ4*02	CATATSGSSLDYW	IGKV2-28*01	IGKJ1*01	CMQALQTPWTF
20	C7 1E8	+	+	IGHV4-30-2*01	IGHD2-2*01	IGHJ6*02	CARTPYCSSTSCYGMDVW	IGKV3-11*01	IGKJ3*01	CQQRSNWPPRVTF
21	C7 1E9			IGHV1-24*01	IGHD2-2*01	IGHJ5*02	CATVRRTDSRTRVNHWFDPW	IGKV3-11*01	IGKJ3*01	CQQRSNWPPFTF
22	C7 1E11			IGHV1-18*04	IGHD3-22*01	IGHJ4*02	CTRDFPQADNYYDSSGYRRGPGVDYW	IGLV1-44*01	IGLJ3*02	CAAWDDSRWVF
23	C7 1F2			IGHV4-59*01	IGHD5-24*01	IGHJ4*02	CARRQMAMDYW	IGKV4-1*01	IGKJ2*01	CQQYYSTPYTF
24	C7 1F4			IGHV5-51*01	IGHD6-19*01	IGHJ4*02	CASFDFLYSSGWYFDYW	IGLV2-11*01	IGLJ3*02	CCSYAGSYTWVF
25	C7 1F5			IGHV3-11*01	IGHD2-2*01	IGHJ4*02	CARDPDEETAAMFDYW	IGLV3-1*01	IGLJ2*01	CQAWDSSTVVF
26	C7 1F6			IGHV3-23*04	IGHD3-22*01	IGHJ4*02	CANTQEDYYDSSGYFDYW	IGKV3-20*01	IGKJ3*01	CQQYGSSSFTF
27	C7 1F8	+	+	IGHV1-69*09	IGHD3-9*01	IGHJ6*02	CARVNRLLSQEGSYGMDVW	IGKV1-5*01	IGKJ1*01	CQQYNSYSWTF
28	C7 1F11			IGHV1-2*02	IGHD1-26*01	IGHJ3*02	CARVPGPRIVGAPPDAFDTW	IGLV3-21*02	IGLJ2*01	CQVWDSSSDHVVF
29	C7 1G4			IGHV3-43D*01	IGHD3-10*01	IGHJ6*02	CAKDIRTMVRGVISPYYYGMDVW	IGLV1-44*01	IGLJ3*02	CAAWDDSLNIWVF
30	C7 1G5			IGHV4-59*01	IGHD1-26*01	IGHJ4*02	CAREIVGATRGFDYW	IGKV1-33*01	IGKJ4*01	CQQYDNLPLTF
31	C7 1G7			IGHV3-23*01	IGHD4-17*01	IGHJ4*02	XAKSTDYGDYVDYW	IGKV1D-12*01	IGKJ1*01	CQQANSFPWTF
32	C7 1H3		+	IGHV5-51*03	IGHD3-16*01	IGHJ2*01	CARDGDHDYGGGYFDLW	IGLV1-47*01	IGLJ2*01	CAAWDDSLSVVF
33	C7 1H5		+	IGHV1-46*01	IGHD1-1*01	IGHJ4*02	CARGSTWAYGTKGGNFDYW	IGKV1-33*01	IGKJ4*01	CQQYDNLPLTF
34	C7 1H6			IGHV3-21*01	IGHD2-2*01	IGHJ6*02	CARDVVVVPAATYYYYYGMDVW	IGKV1-39*01	IGKJ1*01	CQQSYSTPRTF
35	C7 1H10			IGHV4-39*07	IGHD3-9*01	IGHJ5*02	CAGGERTYYDILTGYSPW	IGKV3-15*01	IGKJ3*01	CQQYNNWPFTF
1	P1 2A2			IGHV1-24*01	IGHD2-15*01	IGHJ2*01	CATGLSPYWYFDLW	IGKV4-1*01	IGKJ3*01	CQQYYSTPFTF
2	P1 2A4			IGHV1-69*01	IGHD2-2*01	IGHJ3*02	CARDDCSSTSCYDFDAFDIW	IGLV2-18*02	IGLJ2*01	CSSYTSSSTVVF
3	P1 2A5		+	IGHV1-18*01	IGHD3-10*02	IGHJ3*02	CARDRGLGARTTRDVKDEGTAFGIW	IGLV3-1*01	IGLJ2*01	CQAWDSSTVVF
4	P1 2A8			IGHV3-48*03	IGHD4-17*01	IGHJ4*02	CAREGNDGDYFDYW	IGKV3-20*01	IGKJ1*01	CQQYGSSPWTF
5	P1 2A9		+	IGHV1-24*01	IGHD3-3*01	IGHJ6*03	CATGYDFWSGYQRSYYYYYMDVW	IGKV2-28*01	IGKJ1*01	CMQALQTTRTF
6	P1 2B2			IGHV3-13*01	IGHD4-17*01	IGHJ3*02	CARSGAVTAFDIW	IGKV1-5*03	IGKJ1*01	CQQYNSYPRTF
7	P1 2B10			IGHV3-21*01	IGHD3-3*01	IGHJ3*02	CARLVPTYYDFWSGYERGQGDAFDIW	IGLV2-14*01	IGLJ1*01	CSSYTSSSPYVF
8	P1 2B11			IGHV3-30*03	IGHD1-26*01	IGHJ6*02	CAKDRGEDVW	IGLV2-14*01	IGLJ1*01	CSSYTSSGTLVF
9	P1 2C3	+	+	IGHV4-4*02	IGHD6-13*01	IGHJ3*02	CARVRRAPPVPGAFDIW	IGLV2-14*01	IGLJ3*02	CSSYTSSSTWVF
10	P1 2C7			IGHV1-2*04	IGHD6-13*01	IGHJ3*02	CARGAPEAAGGPDAFDIW	IGKV1-5*03	IGKJ1*01	CQQYNSSGTF
11	P1 2C9			IGHV5-51*01	IGHD3-10*01	IGHJ3*02	CARGELWFRELSHKPDAFDIW	IGKV2-28*01	IGKJ3*01	CMQALQTRFTF
12	P1 2C12			IGHV3-23*04	N. A.	IGHJ3*02	CAKGTDAFDIW	IGLV3-1*01	IGLJ2*01	CQAWDSSTVVF
13	P1 2D3			IGHV5-51*01	IGHD6-19*01	IGHJ3*02	CARQGDNGGANAFDIW	IGLV2-14*01	IGLJ1*01	CSSYTSSSTLVF
14	P1 2D6			IGHV1-2*02	IGHD3-10*01	IGHJ3*02	CARGGEDPGPPYDAFDIW	IGLV2-14*01	IGLJ1*01	CSSYTSSSTLYVF
15	P1 2D7		+	IGHV3-30*01	IGHD1-14*01	IGHJ6*03	CARAGHHYYYYMDVW	IGKV3-20*01	IGKJ1*01	CQQYGSSPRWAF
16	P1 2E2			IGHV5-51*01	IGHD6-19*01	IGHJ4*02	CARLEGAVAGVDYW	IGLV7-43*01	IGLJ3*02	CLLYYGGAWVF
17	P1 2E4			IGHV3-49*04	IGHD6-6*01	IGHJ3*02	CTGYLEYSSSFAAFDIW	IGKV1-5*03	IGKJ1*01	CQQYNSSGTF
18	P1 2F3		+	IGHV3-74*01	IGHD4-17*01	IGHJ3*02	CARARRGVDLDYGDYGTDAFDIW	IGKV1-39*01	IGKJ1*01	CQQSYSTVWTF
19	P1 2F5			IGHV1-58*01	IGHD2-2*01	IGHJ4*02	CAATGDCSSTSCYSANFDYW	IGKV2-28*01	IGKJ1*01	CMQALQTPRTF
20	P1 2F6			IGHV1-24*01	IGHD6-6*01	IGHJ4*02	CATLPDYSSSFRWGFFDYW	IGKV3-20*01	IGKJ3*01	CQQYGSSHFTF
21	P1 2F7			IGHV4-59*01	IGHD2-8*01	IGHJ2*01	CASSPNVGYFDLW	IGLV3-25*02	IGLJ2*01	CQSADSSGTCAVF
22	P1 2F8	+	+	IGHV1-46*01	IGHD3-16*02	IGHJ3*02	CARGPLRAGIVQNAFDIW	IGLV2-11*01	IGLJ1*01	CCSYAGSYTYVF
23	P1 2F9	+	+	IGHV1-18*01	IGHD2-21*01	IGHJ3*02	CARDSGDEWGAFDIW	IGLV1-40*01	IGLJ1*01	CQSYDSSLSGRVF
24	P1 2F12			IGHV3-15*01	IGHD6-6*01	IGHJ3*02	CTTDRPYAFDIW	IGLV2-11*01	IGLJ2*01	CCSYAGSFVVF
25	P1 2G2			IGHV3-21*01	IGHD2-15*01	IGHJ3*02	CAREIETYCSGGSCYAFDIW	IGLV2-14*01	IGLJ2*01	CSSYTSSSVVF
26	P1 2G6			IGHV4-38-2*01	IGHD2-2*01	IGHJ4*02	CARDQVVPAAPDYW	IGLV2-14*01	IGLJ2*01	CSSYTSSSTLVF
27	P1 2G7			IGHV1-3*01	IGHD3-10*01	IGHJ3*02	CAREAITMVQGVIIVGDAFDIW	IGKV2-28*01	IGKJ4*01	CMQALQTPLTF
28	P1 2G12	+	+	IGHV1-69*06	IGHD3-10*01	IGHJ3*02	CARDSITMVQGVITAVNETNDAFDIW	IGLV2-11*01	IGLJ1*01	CCSYAGSYTYVF
29	P1 2H5			IGHV3-20*01	IGHD4-17*01	IGHJ3*02	CAKGTVMSGAFDIW	IGKV1-5*03	IGKJ1*01	CQQYNSFSWTF
30	P1 2H7	+	+	IGHV3-7*01	IGHD3-3*01	IGHJ5*02	CARRCRGYYFDPW	IGLV2-23*01	IGLJ1*01	CCSYAGSSTYVF
31	P1 2H9	+	+	IGHV3-30*01	IGHD2-15*01	IGHJ3*02	CARGRYCSGGSCYSKSGVHDAFDIW	IGKV1-5*03	IGKJ1*01	CQQYNSYSWTF
32	P1 2H12			IGHV3-9*01	IGHD4-17*01	IGHJ5*01	CAKALRDDYGDYRMDEEQRGMDYW	IGLV2-23*01	IGLJ1*01	CCSYAGSSTYVF
1	P1 NE 1A4			IGHV3-21*01	IGHD2-8*02	IGHJ3*02	CARGGFGTGGVCYMCDDAFDIW	IGKV3-20*01	IGKJ1*01	CQQYGSSPLTF
2	P1 NE 1B5			IGHV1-18*01	IGHD5-12*01	IGHJ3*02	CARDVDIVATINAFDIW	IGKV1-5*03	IGKJ1*01	CQQYNSYSRTF
3	P1 NE 1B6		+	IGHV3-30*01	IGHD5-12*01	IGHJ4*02	CAREEGRYSGYDETDYW	IGKV1-17*01	IGKJ1*01	CLQHNSYPWTF
4	P1 NE 1C2		+	IGHV3-30*03	IGHD4-17*01	IGHJ6*02	CANPSSSYGDSLYYYGMDVW	IGKV2-28*01	IGKJ1*01	CMQALQTPWTF
5	P1 NE 1C6	+	+	IGHV1-46*01	IGHD4-17*01	IGHJ3*02	CAAAVGYGDHDAFDIW	IGKV1-39*01	IGKJ4*01	CQQSYSTSPTF
6	P1 NE 1C7	+		IGHV3-30-3*01	IGHD3-10*01	IGHJ4*02	CARDFTGDREWDYW	IGKV3-20*01	IGKJ1*01	CQQYGSSPRTF
7	P1 NE 1C10		+	IGHV3-11*04	IGHD3-10*01	IGHJ3*02	CARSGSGSHHLGLGAFDIW	IGKV1-9*01	IGKJ1*01	CQQLNSYPRTF
8	P1 NE 1D5			IGHV3-72*01	IGHD4-11*01	IGHJ3*02	CARTSTVTTDDAFDIW	IGKV1-39*01	IGKJ1*01	CQQSYSTPPTF
9	P1 NE 1E3	+		IGHV3-48*03	IGHD4-17*01	IGHJ3*02	CARDSRDLATTVTTPNAFDIW	IGKV2-30*01	IGKJ1*01	CMQGTHWPRTF
10	P1 NE 1E10			IGHV4-59*01	IGHD2-21*01	IGHJ4*02	CARASSGGDGRYFDYW	IGKV3-15*01	IGKJ1*01	CQQYNNWPWTF
11	P1 NE 1E12			IGHV3-53*02	IGHD4-17*01	IGHJ6*02	CARDRFYGDYVRSEYYYYYYGMDVW	IGKV3-20*01	IGKJ1*01	CQQYGSSPGTF
12	P1 NE 1F2			IGHV3-21*01	IGHD2-15*01	IGHJ3*02	CARDKVVAATRPPLYAFDIW	IGKV1-39*01	IGKJ1*01	CQQSYSTPTWTF
1	P9 1A5	+	+	IGHV4-61*02	IGHD3-3*01	IGHJ4*02	CAREILEWLFGSYFDYW	IGKV1-12*01	IGKJ4*01	CQQANSFPPELTF
2	P9 1B1			IGHV3-7*01	IGHD2-2*01	IGHJ3*02	CARHASHAFDIW	IGLV2-11*01	IGLJ2*01	CCSYAGSYF
3	P9 1B4			IGHV4-34*01	IGHD6-13*01	IGHJ4*02	CARGQGVGAAAGPLYYFDYW	IGKV1-5*01	IGKJ1*01	CQQYNSYSWTF
4	P9 1C10			IGHV3-30*03	IGHD6-13*01	IGHJ4*02	CARDGIAAAGNPFDYW	IGLV3-1*01	IGLJ2*01	CQAWDSSTYVVF
5	P9 1C11			IGHV4-34*01	IGHD3-3*01	IGHJ4*02	CARVPGRIFGFDYW	IGLV2-14*01	IGLJ2*01	CSSYTSSSTLVF
6	P9 1D8			IGHV4-59*01	IGHD4-11*01	IGHJ3*02	CATFTVTTFQAAFDIW	IGKV1-8*01	IGKJ2*01	CQQYYSYPYTF
7	P9 1E4	+	+	IGHV3-66*02	IGHD6-19*01	IGHJ4*02	CARTVAGTRWVGYW	IGKV1-12*01	IGKJ1*01	CQQANSFPRTF
8	P9 1F9			IGHV4-61*02	IGHD6-13*01	IGHJ4*02	CARALRDGIVAAGRLDYW	IGKV1-5*01	IGKJ1*01	CQQYNSYSGTF
9	P9 1F11			IGHV3-21*01	IGHD3-3*01	IGHJ4*02	CARDGVDYDFCSGSECYFDYW	IGKV3-20*01	IGKJ1*01	CQQYGRSPWTF
10	P9 1G5	+	+	IGHV3-23*04	IGHD3-22*01	IGHJ4*02	CAKRRFTMIVVVIGGYFDYW	IGKV1-5*01	IGKJ3*01	CQQYNSYSFTF
11	P9 1H4	+	+	IGHV4-34*01	IGHD3-10*01	IGHJ4*02	CARWRPLVQGGTVDYW	IGKV3-11*01	IGKJ2*01	CQQRSNWPTF
12	P9 2A5			IGHV4-39*01	IGHD1-14*01	IGHJ4*02	CARHLTHTDYW	IGLV2-14*01	IGLJ1*01	CSSYTSSSTLHVF
13	P9 2A10			IGHV1-18*01	IGHD6-19*01	IGHJ4*02	CARDRHSGWSSDSW	IGKV1-33*01	IGKJ1*01	CQQNDDLPRTF
14	P9 2B1		+	IGHV3-11*06	IGHD6-13*01	IGHJ5*02	CARVGGARSSWWFDPW	IGKV1-12*01	IGKJ4*01	CQQANSFPLTF
15	P9 2C11			IGHV4-31*03	IGHD3-10*01	IGHJ3*02	CAREQALVQGVIXPDAFDIW	IGLV3-1*01	IGLJ2*01	CQAWDSSTVVF
16	P9 2E3	+	+	IGHV3-64D*06	IGHD3-3*01	IGHJ4*02	CVKDPHDFWSGYHNFDYW	IGKV1-39*01	IGKJ3*01	CRQSYSTLFTF
17	P9 2E12			IGHV4-39*01	IGHD6-13*01	IGHJ4*02	CARHPLAAAGILFYFDYW	IGLV1-51*01	IGLJ2*01	CGTWDSSLSAVVF
18	P9 2G1		+	IGHV7-4-1*02	IGHD3-10*01	IGHJ4*02	CARAYYGSGSYDISDYW	IGLV1-47*01	IGLJ2*01	CAAWDDSLSVVF
19	P9 2G11		+	IGHV1-46*01	IGHD6-19*01	IGHJ4*02	CARDKMSQPIAVAGPFDYW	IGKV1-33*01	IGKJ2*01	CQQYDNLPLTF
20	P9 2H8			IGHV4-34*01	IGHD3-10*01	IGHJ4*02	CARVGSYGSGSYPPYYFDYW	IGLV2-14*01	IGLJ2*01	CSSYTSSSTPGVVF
1	P12 1A3			IGHV1-69*01	IGHD6-19*01	IGHJ5*01	CARSNFHSSGWLALSW	IGLV1-44*01	IGLJ3*02	CAAWDDSLNGPVF
2	P12 1A4			IGHV3-7*01	IGHD6-19*01	IGHJ5*02	CARNPPGGAVGRRATWFDPW	IGLV1-47*01	IGLJ3*02	CAAWDDSLSGWVF
3	P12 1A9			IGHV4-39*01	IGHD6-13*01	IGHJ3*02	CAIPRNRWAGQQLPRGDDDAFDIW	IGLV1-44*01	IGLJ3*02	CAARDDSLNGPVF
4	P12 1B12	+	+	IGHV1-3*01	IGHD3-10*01	IGHJ4*02	CARNLWFGELLPLGLDYW	IGKV3-15*01	IGKJ2*01	CQQYNNWHPYTF
5	P12 1D3	+	+	IGHV1-46*01	IGHD6-13*01	IGHJ4*02	CARGHIAAAALGYFDYW	IGKV3-11*01	IGKJ2*01	CQQRTNWPPMYTF
6	P12 1D4	+		IGHV3-21*01	IGHD6-13*01	IGHJ3*02	CARDGGIGSSVNFDIW	IGKV1-39*01	IGKJ3*01	CQQSYSTLTF
7	P12 1D7			IGHV3-53*01	IGHD5-24*01	IGHJ4*02	CASGWNYYFDYW	IGKV1-27*01	IGKJ1*01	CQKYNSAPRTF
8	P12 1D11			IGHV4-34*01	IGHD6-19*01	IGHJ4*02	CARTDLYNIGWYSHYW	IGKV3-15*01	IGKJ2*01	CQQYNNWYTF
9	P12 1E3			IGHV3-30*03	IGHD6-13*01	IGHJ4*02	CAKDMGSSWAKDYW	IGKV1-5*03	IGKJ2*01	CQQYNSYSYTF
10	P12 1G1			IGHV3-23*04	IGHD1-26*01	IGHJ4*02	CAKGEGWGGRFYYFDYW	IGLV3-25*03	IGLJ2*01	CRSADSSGTSKVF
11	P12 1G5		+	IGHV3-30-3*01	IGHD3-3*01	IGHJ3*02	CARDRDRGGLRFLPGVGAFDIW	IGLV1-51*01	IGLJ2*01	CGAWDSSLSAGRVF
12	P12 1G9	+	+	IGHV1-18*01	IGHD3-22*01	IGHJ4*02	CARSISSGYYYGEYYW	IGKV3-15*01	IGKJ1*01	CQQYNNWPETF
13	P12 2B10			IGHV3-9*01	IGHD6-19*01	IGHJ3*02	CAKDIRVAGFTGAFDIW	IGKV2-24*01	IGKJ2*01	CMQATQFPHTF
14	P12 2B4	+		IGHV3-23*01	IGHD7-27*01	IGHJ4*02	CAKAAWGYFDYW	IGLV2-23*01	IGLJ3*02	CCSYAGSGTFHWVF
15	P12 2C3			IGHV3-7*01	IGHD1-7*01	IGHJ1*01	CARVGLQGW	IGLV3-10*01	IGLJ3*02	CYSTDSSGVYWVF
16	P12 2C5		+	IGHV4-34*01	IGHD6-19*01	IGHJ4*02	CARRKWLGSPSYW	IGKV3-15*01	IGKJ1*01	CQQYNNWPTWTF
17	P12 2C11	+		IGHV3-23*04	IGHD6-13*01	IGHJ3*02	CAKAADSSSWSKYAFDIW	IGLV3-21*01	IGLJ2*01	CQVWDSSSLHVVF
18	P12 2D8	+	+	IGHV1-69*09	IGHD2-2*01	IGHJ4*02	CVVARAGDFDYW	IGKV2-28*01	IGKJ2*01	CMQALQTPQTF
19	P12 2E1			IGHV3-30-3*01	IGHD4-23*01	IGHJ4*02	CAREGRHLLDYW	IGLV3-25*03	IGLJ2*01	CRSADSSGTSKVF
20	P12 2E2		+	IGHV3-30*03	IGHD4-23*01	IGHJ6*02	CAKAQGLYGGNSGLGFDYW	IGKV1-6*01	IGKJ1*01	CLQDYNYPWTF
21	P12 2F9	+		IGHV3-30-3*01	IGHD3-10*01	IGHJ4*02	CARGDDYYGSGSYYSGLDYW	IGKV1-39*01	IGKJ1*01	CLRSYSIRWTF
22	P12 2E11			IGHV4-39*01	IGHD7-27*01	IGHJ4*02	CARQAGDLDYW	IGLV3-1*01	IGLJ2*01	CQAWDSSTVRVF
23	P12 2G5	+	+	IGHV3-23*01	IGHD2-15*01	IGHJ4*02	CAKDYCYGAGCLPFPFHYW	IGKV1-39*02 P	IGKJ1*01	CQCSYSTP#TL
24	P12 2H3			IGHV3-11*01	IGHD6-19*01	IGHJ4*02	CARTHSSGWPLLGYW	IGKV1-5*03	IGKJ1*01	CQQYNSYSWTF
1	P13 1A3		+	IGHV1-2*04	IGHD6-13*01	IGHJ4*02	CARAGEEQQLVSPTDHW	IGKV3-15*01	IGKJ1*01	CQQYNNWPWTF
2	P13 1A4			IGHV3-15*01	IGHD5-12*01	IGHJ4*02	CTTAIDWGRRYYFDYW	IGLV2-14*01	IGLJ3*02	CSSYTTSSTWVF
3	P13 1B2			IGHV1-2*04	IGHD2-2*02	IGHJ4*02	CATTLGDIVVVPAAEPTYYFDYW	IGLV2-8*01	IGLJ2*01	CSSYAGSNNLVF
4	P13 1B11			IGHV1-2*04	IGHD3-16*01	IGHJ2*01	CARDKAGESSIQLGEGEDWYFDLW	IGLV2-14*01	IGLJ2*01	CSSYTSSSTVVF
5	P13 1C4			IGHV1-2*04	IGHD2-15*01	IGHJ3*02	CARDRRDGSSTYDAFDIW	IGKV1-5*03	IGKJ2*01	CQQYNSYSPYTF
6	P13 1C9			IGHV1-2*04	IGHD4-17*01	IGHJ2*01	CARCAATVTTLKPEVINWYFDLW	IGLV3-1*01	IGLJ2*01	CQAWDSSTGVF
7	P13 1D4			IGHV1-2*04	IGHD2-2*01	IGHJ2*01	CARGGGEVPAASANPWYFDLW	IGLV2-8*01	IGLJ2*01	CSSYAGSNNLVF
8	P13 1D8			IGHV1-2*04	IGHD6-6*01	IGHJ2*01	CARDGLSSSSGHWYFDLW	IGLV2-14*01	IGLJ2*01	CSSYTSSSTLVF
9	P13 1E3			IGHV1-2*04	IGHD2-8*02	IGHJ2*01	CARCTALDRGYFDLW	IGLV2-14*01	IGLJ2*01	CSSYTSSSTLVF
10	P13 1E10			IGHV1-2*04	IGHD6-13*01	IGHJ4*02	CARCPTSNSSWYYYFDYW	IGLV2-14*01	IGLJ2*01	CSSYTSSSTLVF
11	P13 1F6	+	+	IGHV1-2*04	IGHD6-19*01	IGHJ4*02	CARGTAVAGIEGYYFDYW	IGLV2-14*01	IGLJ1*01	CSSYTSSSTLVF
12	P13 1F7	+		IGHV1-2*04	IGHD3-16*01	IGHJ4*02	CARGPPIGLGEYFDYW	IGLV2-14*01	IGLJ2*01	CSSYTSSSTRVF
13	P13 1F8			IGHV1-2*04	IGHD6-13*01	IGHJ5*02	CARGITAAPGNNWFDPW	IGLV3-1*01	IGLJ3*02	CQAWDSSTGVF
14	P13 1F11			IGHV3-23*04	IGHD3-22*01	IGHJ4*02	CAKEADYYDSSALGDYFDYW	IGKV1-5*03	IGKJ1*01	CQQFNTYWTF
15	P13 1G5	+		IGHV3-23*04	IGHD4-17*01	IGHJ1*01	CAKEGGSATVTTRNFQHW	IGKV1-39*01	IGKJ1*01	CQQSYSTPRTF
16	P13 1H5			IGHV1-2*04	IGHD6-13*01	IGHJ4*02	CARTRQLDYYFDYW	IGLV2-14*01	IGLJ2*01	CTSYTSSSKVVF
17	P13 2A10			IGHV1-2*04	IGHD6-19*01	IGHJ4*02	CAREMGVAGTWRSFDYW	IGLV2-14*01	IGLJ1*01	CSSYSSSSTYVF
18	P13 2B6			IGHV1-2*04	IGHD1-14*01	IGHJ2*01	CARGNSLGRITDDWYFDLW	IGKV3-20*01	IGKJ1*01	CQQYGSSPWTF
19	P13 2B11	+	+	IGHV1-2*04	IGHD6-19*01	IGHJ4*02	CARDLKPDITVAGGGLNYW	IGKV3-11*01	IGKJ1*01	CQQRSNWPWTF
20	P13 2C1	+		IGHV4-30-2*01	IGHD3-3*01	IGHJ5*02	CARVFYDFWSGYSLGFDPW	IGLV2-14*01	IGLJ1*01	CSSYTSSSTYVF
21	P13 2C4			IGHV1-2*04	IGHD4-23*01	IGHJ4*02	CARGGEASESPLDYW	IGLV2-23*01	IGLJ3*02	CCSYAGTSTVF
22	P13 2C7	+		IGHV1-2*04	IGHD6-13*01	IGHJ3*02	CAREKRISSWYVYSHDAFDIW	IGKV3-20*01	IGKJ1*01	CQQYGSSPRTF
23	P13 2D4			IGHV1-2*04	IGHD6-13*01	IGHJ5*02	CARVGGAAAGIHWFDPW	IGLV2-14*01	IGLJ2*01	CSSYTSSSTLVF
24	P13 2D5		+	IGHV1-2*04	IGHD4-23*01	IGHJ4*02	CARGQATVVTRPGFDSCFDYW	IGKV3-20*01	IGKJ4*01	CQQYGSSPLTF
25	P13 2D6			IGHV1-2*04	IGHD2-15*01	IGHJ3*02	CARGLGYCSGGSCYSTRVPTDAFDIW	IGLV2-14*01	IGLJ2*01	CSSYTSSSTVVF
26	P13 2E3		+	IGHV3-48*04	IGHD6-13*01	IGHJ4*02	CARDRIAAAGTGGYW	IGKV1-5*03	IGKJ1*01	CQQYNSYRRTF
27	P13 2E7			IGHV1-2*04	IGHD7-27*01	IGHJ2*01	CARGLTGGGWYFDLW	IGLV2-14*01	IGLJ3*02	CSSYTSSSIWVL
28	P13 2F1			IGHV1-2*04	IGHD6-19*01	IGHJ4*02	CARGSSGWDQHNYFDYW	IGLV2-8*01	IGLJ2*01	CSSYAGSNNLVF
29	P13 2F3		+	IGHV1-2*04	IGHD3-10*02	IGHJ2*01	CARGGGDVRGIFDLW	IGLV2-14*01	IGLJ3*02	CSSYTSSSTVF
30	P13 2F7			IGHV1-2*04	IGHD6-13*01	IGHJ2*01	CARGSGIEGGWYFDLW	IGLV2-14*01	IGLJ3*02	CSSYTNSSSWVF
31	P13 2F9			IGHV1-2*04	IGHD2-21*01	IGHJ3*02	CATKRGGSTGGGNDAFDMW	IGLV2-14*01	IGLJ2*01	CSSYTSSSTLVF
32	P13 2F11	+	+	IGHV3-48*04	IGHD6-13*01	IGHJ4*02	CARRGRAAAGTEFDYW	IGLV1-51*01	IGLJ2*01	CGTWDSSLSAVVF
33	P13 2G1			IGHV1-2*04	IGHD5-24*01	IGHJ4*02	CARGEEEMATIPQYYFDYW	IGLV7-46*01	IGLJ2*01	CLLSYSGAYVVF
34	P13 2H1		+	IGHV1-2*04	IGHD6-13*01	IGHJ3*02	CARAAGHRQLGAYAFDIW	IGLV2-14*01	IGLJ2*01	CSSYTSSSTLVF
35	P13 2H4			IGHV4-34*01	IGHD3-16*01	IGHJ2*01	CGMGGYWYFDLW	IGLV2-14*01	IGLJ3*02	CSSYTSSSTLVF
36	P13 2H9			IGHV1-2*04	IGHD6-19*01	IGHJ2*01	CARVLGSSGSPNHHSWYFDLW	IGLV2-14*01	IGLJ2*01	CSSYTSSSSVVF
1	P14 1A10	+	+	IGHV4-39*01	IGHD2-2*01	IGHJ4*02	CARFNSAAVGLPMTRGGDYW	IGKV3-11*01	IGKJ4*01	CQQRSNWPFLTF
2	P14 1A12		+	IGHV4-59*01	IGHD3-10*01	IGHJ3*02	CARVGGSGSYLDDNAFDIW	IGLV3-1*01	IGLJ2*01	CQAWDSSSVVF
3	P14 1B1			IGHV1-18*01	IGHD6-19*01	IGHJ4*02	CARGGSGWYYDFVEHDYW	IGLV4-69*01	IGLJ2*01	CQTWGTGIVVF
4	P14 1B5		+	IGHV4-34*01	IGHD3-22*01	IGHJ4*02	CARSYSSVPRHVFRLDYW	IGKV1-39*01	IGKJ4*01	CQQSYSTLPAF
5	P14 1C10		+	IGHV3-30*03	IGHD6-13*01	IGHJ6*02	CAKDRGGSSWNRGHHYYYGMDVW	IGLV2-11*01	IGLJ3*02	CCSYASSYRVF
6	P14 1C11		+	IGHV1-3*01	IGHD3-10*01	IGHJ4*02	CARNLWFGELLPLGLDYW	IGLV1-44*01	IGLJ2*01	CAAWDDSLNVLF
7	P14 1D3A	+	+	IGHV1-69*09	IGHD1-26*01	IGHJ4*02	CARDWAPGDSGSYW	IGLV2-14*01	IGLJ3*02	CSSYTSSSTWVF
8	P14 1D12	+	+	IGHV5-51*01	IGHD3-10*01	IGHJ4*02	CARGGRGGSGNHQLFDYW	IGKV3-20*01	IGKJ4*01	CQQYGSSPPPF
9	P14 1E1B			IGHV3-64*01	IGHD6-13*01	IGHJ3*02	CARVAEAAAVFAAGAFDIW	IGLV3-21*02	IGLJ2*01	CQVWDSSSDHGXX
10	P14 1E7		+	IGHV5-51*01	IGHD6-13*01	IGHJ3*02	CARGRIAAADDAFDIW	IGLV2-23*01	IGLJ3*02	CCSYAGSSTF
11	P14 1G10A		+	IGHV1-18*01	IGHD6-19*01	IGHJ4*02	CARKSGWYDLDYW	IGLV1-40*01	IGLJ3*02	CQSYDSSLSGSVF
12	P14 5A2		+	IGHV3-9*01	IGHD5-12*01	IGHJ4*02	CAKGREWLAHGVEYW	IGLV2-14*01	IGLJ3*02	CSSYTSSSTWVF
13	P14 5A4	+	+	IGHV4-39*01	IGHD6-19*01	IGHJ3*02	CARSLDRYSSGWPQTPHDAFDIW	IGLV3-1*01	IGLJ2*01	CQAWDSSTVVF
14	P14 5B4		+	IGHV3-9*01	IGHD6-13*01	IGHJ1*01	CAKDKSSSWYEGRFQHW	IGLV2-11*01	IGLJ3*02	CCPYAGSYTWVF
15	P14 5B7	+	+	IGHV4-34*01	IGHD3-9*01	IGHJ3*02	CARVLRFLPGAFDIW	IGKV1-5*03	IGKJ1*01	CQQYNSFSLTF
16	P14 5C9		+	IGHV3-30-3*01	IGHD3-22*01	IGHJ4*02	CARGSFGYTVVIPDYW	IGLV1-44*01	IGLJ3*02	CAAWDDSLNGPVF
17	P14 5C10	+	+	IGHV4-34*01	IGHD6-13*01	IGHJ4*02	CARGGSGWYYDFVEHDYW	IGKV1-33*01	IGKJ3*01	CQQYDNLPLF
18	P14 5D1			IGHV3-66*01	IGHD3-10*01	IGHJ2*01	CARGDDLGYFDLW	IGKV3-20*01	IGKJ2*01	CQQYGSSPYTF
19	P14 5D3			IGHV4-59*01	IGHD3-10*01	IGHJ2*01	CQQYGSSPPYTF	IGKV1-27*01	IGKJ2*01	CQKYNSAPYTF
20	P14 5D4	+	+	IGHV4-61*02	IGHD3-10*01	IGHJ3*02	CAAYYYGSGSYFGQDFDYW	IGLV1-40*01	IGLJ2*01	CQSYDSSLSAVVF
21	P14 5D7			IGHV3-30*03	IGHD6-13*01	IGHJ3*02	CAKGHSSGWYGDDAFDIW	IGKV3-15*01	IGKJ2*01	CQQYNNWPPYTF
22	P14 5F9	+		IGHV3-66*02	IGHD3-16*01	IGHJ4*02	CARVWGRGPDHFDYW	IGLV2-14*01	IGLJ3*02	CSSYTSSSFWVF
23	P14 5H9	+	+	IGHV1-18*01	IGHD2-15*01	IGHJ4*02	CARAWVNVVMVAAPDYW	IGKV1-5*03	IGKJ1*01	CQQYNXYPWTF
24	P14 5H11			IGHV4-59*01 F	IGHD6-13*01	IGHJ3*02 F	CQAWDSSTVVF	IGLV1-47*01	IGLJ3*02	CAAWDDSLSGRVF
25	P14 6A5			IGHV3-9*01	N.A.	IGHJ3*02	CAKGEDAFDIW	IGKV1-5*03	IGKJ2*01	CQQYNSYSYTF
26	P14 6A9	+	+	IGHV3-30-3*01	IGHD6-19*01	IGHJ3*02	CARDRIAVAGSSAFDIW	IGKV1-39*01	IGKJ4*01	CQQSYSTLPAF
27	P14 6A10			IGHV4-34*01	IGHD3-22*01	IGHJ4*02	CARSYSSVPRHVFRLDYW	IGKV1-33*01	IGKJ2*01	CQQYDNLPYTF
28	P14 6B1	+	+	IGHV1-18*01	IGHD6-19*01	IGHJ4*02	CARGGSGWYYDFVEHDYW	IGKV3-20*01	IGKJ2*02	CQQYGSSPRTF
29	P14 6B5			IGHV4-59*01	IGHD3-3*02	IGHJ2*01	CARDQSPVSILGDWYFDLW	IGLV6-57*01	IGLJ2*01	CQSYDSSNKDVVF
30	P14 6B8		+	IGHV4-31*03	IGHD6-19*01	IGHJ2*01	CARPVAGTFVRSWYFDLW	IGKV2-28*01	IGKJ1*01	CMQALQTPPGTF
31	P14 6C10	+		IGHV4-39*01	IGHD3-3*01	IGHJ2*01	CASFEDTQFGWYFDLW	IGLV1-40*01	IGLJ2*01	CQSYDSSLSGSVVF
32	P14 6D2			IGHV4-39*07	IGHD3-22*01	IGHJ3*02	CASSFRIRGAFDIW	IGLV1-44*01	IGLJ3*02	CAARDDSLNGPVF
33	P14 6E10			IGHV5-10-1*03	IGHD1-20*01	IGHJ2*01	CARQKGYNWNDVEWYFDLW	IGKV3-20*01	IGKJ2*01	CQQYGSSPPYTF
34	P14 6E11			IGHV4-59*01	IGHD3-22*01	IGHJ3*02	CASWTDTYDTSGKGAFDIW	IGKV1-39*01	IGKJ4*01	CQQSYSTPLTF
35	P14 6F2			IGHV3-23*04	IGHD6-13*01	IGHJ4*02	CAKGTAAADPADYW	IGLV3-1*01	IGLJ2*01	CQAWDSSTVVF
1	P16 1A11		+	IGHV6-1*01	IGHD3-10*01	IGHJ4*02	CVREYSGSGTYRVDFW	IGLV1-51*02	IGLJ3*02	CGTWDSSLSAWVF
2	P16 1B10		+	IGHV1-2*02	IGHD3-10*01	IGHJ4*03	CARTYGSGTTSDYW	IGLV2-8*01	IGLJ2*01	CSSYAGSNIVVF
3	P16 1C1		+	IGHV3-74*01	IGHD5-12*01	IGHJ3*02	CARDRTSWDAFDIW	IGLV3-21*02	IGLJ2*01	CQVWDGSSDQVF
4	P16 1C4		+	IGHV3-7*01	IGHD6-13*01	IGHJ4*02	CARDMVAAHRVFDCW	IGKV3-11*01	IGKJ4*01	CQQRSNWLTF
5	P16 1D9		+	IGHV3-7*01	IGHD3-9*01	IGHJ4*02	CATLKDYRSYFDYW	IGKV1-9*01	IGKJ4*01	CQHVKSYPLTF
6	P16 1D10		+	IGHV3-66*02	IGHD2-2*01	IGHJ3*02	CARDRANDAFDIW	IGKV1-39*01	IGKJ2*01	CQQSYSTPYTF
7	P16 1D11			IGHV1-18*04	IGHD4-17*01	IGHJ1*01	CARAVEYFHHW	IGKV1-27*01	IGKJ3*01	CQKYNSAPFTF
8	P16 1E5	+	+	IGHV4-61*02	IGHD3-3*01	IGHJ3*02	CARAIPKSTLYDFWSGYQNAELHDAFDIR	IGKV1-5*03	IGKJ2*02	CQQYGTF
9	P16 1F1	+	+	IGHV3-7*01	IGHD6-6*01	IGHJ3*02	CARDGPLQQFFFAFDIW	IGKV3-20*01	IGKJ4*01	CQQYGSSPPLTF
10	P16 1F7	+	+	IGHV4-31*03	IGHD5-12*01	IGHJ4*02	CAREKVATPKSPDYW	IGKV1-39*01	IGKJ1*01	CQQSYSTPRTF
11	P16 1F8			IGHV3-30*03	IGHD3-10*01	IGHJ2*01	CAKDQDYYGSGSPWYFDLW	IGKV3-20*01	IGKJ3*01	CQQYGSSPTF
12	P16 1H1			IGHV3-21*01	IGHD6-13*01	IGHJ4*02	CAREGEGQLVSRIDYW	IGKV1-39*01	IGKJ1*01	CQETYSKFRPF
13	P16 2A2		+	IGHV5-51*01	IGHD2-8*02	IGHJ6*02	CARHVLGASYYYSGMDVX	IGKV3-20*01	IGKJ3*01	CQQYGTSPFTF
14	P16 2A3			IGHV3-23*04	IGHD6-19*01	IGHJ4*02	CAKDGVRGAVAGPNFDYW	IGLV3-21*02	IGLJ2*01	CQVWDSSSDHVVF
15	P16 2C8			IGHV3-48*02	IGHD6-19*01	IGHJ4*02	CARDEGGSGWYPHDYW	IGKV1-5*03	IGKJ1*01	CQQYNSYSTF
16	P16 2C12	+		IGHV4-61*01	IGHD1-7*01	IGHJ4*02	CARATSNWNYVFDYW	IGKV3-20*01	IGKJ2*01	CQQYGSSPPYTF
17	P16 2D7			IGHV1-24*01	IGHD6-13*01	IGHJ4*02	CAILGVEEQLVAYW	IGKV1-39*01	IGKJ2*01	CQQSYSTPYTF
18	P16 2E11		+	IGHV3-53*01	IGHD3-22*01	IGHJ3*02	CARSYDSSGYYYRGALDIW	IGKV4-1*01	IGKJ1*01	CQQYYSTPWTF
19	P16 2F2	+	+	IGHV4-39*01	IGHD6-25*01	IGHJ2*01	CARLKVGRSSSHPGSWWYFDLW	IGKV1-27*01	IGKJ3*01	CQKYNSAPIFTF
20	P16 2F6	+	+	IGHV4-4*02	IGHD6-19*01	IGHJ4*02	CARDYRSSAWYSPPFFDYW	IGKV1-39*01	IGKJ1*01	CQQSYSTPWTF
21	P16 2F8			IGHV3-30*03	IGHD6-13*01	IGHJ4*02	CAKDWVEQKLVDLDGFDYW	IGKV1-39*01	IGKJ2*01	CQQSYSIPYTF
22	P16 2G1			IGHV3-11*01	IGHD3-16*02	IGHJ2*01	CARGGPRGMNRWFFDLW	IGLV1-51*02	IGLJ2*01	CGTWDTSLSAGVF
Supplementary Table 4. Reactivity, gene usages and amino acid sequences of the junctional region of the cloned antibodies

## Sheet: Table 5
Ig Chain	PCR	Orientation	Primar ID	Primer sequence	Ratio in mix (%)
IgH	First PCR	Sense	5' L-VH1	ACAGGTGCCCACTCCCAGGTGCAG	20
			5' L-VH2	CTGCAACCGGTGTACATTGTGCCATCCGGATGACCCAGTC	5
			5' L-VH3	AAGGTGTCCAGTGTGARGTGCAG	50
			5' L-VH4/6	CCCAGATGGGTCCTGTCCCAGGTGCAG	25
			5' L-VH5	CAAGGAGTCTGTTCCGAGGTGCAG	5
		Antisense	3' Cµ CH1	GGGAATTCTCACAGGAGACGA	67
			3' IgD CH1	GGAAGGTGTGCACGCCGCTGGTC	33
	Second PCR	Sense	5' AgeI VH1/5	CTGCAACCGGTGTACATTCCGAGGTGCAGCTGGTGCAG	25
			5' AgeI VH3	CTGCAACCGGTGTACATTCTGAGGTGCAGCTGGTGGAG	40
			5' AgeI VH4	CTGCAACCGGTGTACATTCCCAGGTGCAGCTGCAGGAG	25
			5' AgeI VH3-23	CTGCAACCGGTGTACATTCTGAGGTGCAGCTGTTGGAG	5
			5' AgeI VH4-34	CTGCAACCGGTGTACATTCCCAGGTGCAGCTACAGCAGTG	5
		Antisense	3' SalI JH1/2/4/5	TGCGAAGTCGACGCTGAGGAGACGGTGACCAG	65
			3' SalI JH3	TGCGAAGTCGACGCTGAAGAGACGGTGACCATTG	10
			3' SalI JH6	TGCGAAGTCGACGCTGAGGAGACGGTGACCGTG	25
Igk	First PCR	Sense	5' L Vk1/2	ATGAGGSTCCCYGCTCAGCTGCTGG	50
			5' L Vk3	CTCTTCCTCCTGCTACTCTGGCTCCCAG	40
			5' L Vk4	ATTTCTCTGTTGCTCTGGATCTCTG	10
		Antisense	3' Ck1	CCAGATTTCAACTGCTCATCAGA	100
	Second PCR	Sense	5' AgeI Vk 1-5	CTGCAACCGGTGTACATTCTGACATCCAGATGACCCAGTC	25
			5' AgeI Vk 1-9	TTGTGCTGCAACCGGTGTACATTCAGACATCCAGTTGACCCAGTCT	15
			5' AgeI Vk 1D-43	CTGCAACCGGTGTACATTGTGCCATCCGGATGACCCAGTC	5
			5' AgeI Vk 2-24	CTGCAACCGGTGTACATGGGGATATTGTGATGACCCAGAC	5
			5' AgeI Vk 2-28	CTGCAACCGGTGTACATGGGGATATTGTGATGACTCAGTC	10
			5' AgeI Vk 3-11	TTGTGCTGCAACCGGTGTACATTCAGAAATTC	10
			5' AgeI Vk 3-15	CTGCAACCGGTGTACATTCAGAAATAGTGATGACGCAGTC	10
			5' AgeI Vk 3-20	TTGTGCTGCAACCGGTGTACATTCAGAAATTGTGTTGACGCAGTCT	10
			5' AgeI Vk 4-1	CTGCAACCGGTGTACATTCGGACATCGTGATGACCCAGTC	10
		Antisense	3' BsiWI Jk1/2/4	GCCACCGTACGTTTGATYTCCACCTTGGTC	80
			3' BsiWI Jk3	GCCACCGTACGTTTGATATCCACTTTGGTC	10
			3' BsiWI Jk5	GCCACCGTACGTTTAATCTCCAGTCGTGTC	10
Igl	First PCR	Sense	5' L Vl1	GGTCCTGGGCCCAGTCTGTGCTG	30
			5' L Vl2	GGTCCTGGGCCCAGTCTGCCCTG	30
			5' L Vl3	GCTCTGTGACCTCCTATGAGCTG	25
			5' L Vl4/5	GGTCTCTCTCSCAGCYTGTGCTG	5
			5' L Vl6	GTTCTTGGGCCAATTTTATGCTG	5
			5' L Vl7	GGTCCAATTCYCAGGCTGTGGTG	5
			5' L Vl8	GAGTGGATTCTCAGACTGTGGTG	5
		Antisense	3' Cl1	CACCAGTGTGGCCTTGTTGGCTTG	100
	Second PCR	Sense	5' AgeI Vl1	CTGCTACCGGTTCCTGGGCCCAGTCTGTGCTGACKCAG	30
			5' AgeI Vl2	CTGCTACCGGTTCCTGGGCCCAGTCTGCCCTGACTCAG	30
			5' AgeI Vl3	CTGCTACCGGTTCTGTGACCTCCTATGAGCTGACWCAG	25
			5' AgeI Vl4/5	CTGCTACCGGTTCTCTCTCSCAGCYTGTGCTGACTCA	5
			5' AgeI Vl6	CTGCTACCGGTTCTTGGGCCAATTTTATGCTGACTCAG	5
			5' AgeI Vl7/8	CTGCTACCGGTTCCAATTCYCAGRCTGTGGTGACYCAG	5
			5' AgeI Vl3-19	CTGCTACCGGTTCTGTGACCTCTTCT	5
		Antisense	3' XhoI Cl1	CTCCTCACTCGAGGGYGGGAACAGAGTG	100
Other Primers (sequencing)			5' Pan Vk	ATGACCCAGWCTCCABYCWCCCTG
			5' AbSense	GCTTCGTTAGAACGCGGCTAC
			3' IgG1 int	GTTCGGGGAAGTAGTCCTTGAC
