# Supplementary material for: Partial RAG deficiency in humans induces dysregulated peripheral lymphocyte development and humoral tolerance defect with accumulation of T-bet+ B cells
Source: Nat Immunol. 2022 Jul 28;23(8):1256–72. doi: 10.1038/s41590-022-01271-6 (PMC9355881; doi:10.1038/s41590-022-01271-6)
Supplement: Source Data Fig. 1 — Statistical Source Data. [file 41590_2022_1271_MOESM3_ESM.xlsx]

## Sheet: Fig 1 a
	C1							C2							C3							C4							P14							P12							P16
MC	CD21	CD27	CD38	CD24	IgD	IgM	%	CD21	CD27	CD38	CD24	IgD	IgM	%	CD21	CD27	CD38	CD24	IgD	IgM	%	CD21	CD27	CD38	CD24	IgD	IgM	%	CD21	CD27	CD38	CD24	IgD	IgM	%	CD21	CD27	CD38	CD24	IgD	IgM	%	CD21	CD27	CD38	CD24	IgD	IgM	%
MC0	317	624	850	297	196	335	0.87	284	663	944	279	231	480	2.88	278	646	864.5	269.5	234.5	346	2.7	423.5	634.5	862.5	266.5	174.5	401.5	1.35	125	751	833.5	334.5	151.5	199	0.039	437	584	676.5	310.5	177	489	0.077	416.5	673	745.5	287	206	576.5	0.31
MC1	661	587	631	632	236	271	9.29	698	636	635	656	213	394	5.19	634	518.5	585.5	567.5	200	263	5.71	674.5	597	607	569	143.5	284	9.92	672	486	553	637	282	268	0.21	701	522.5	587.5	553.5	193	382	3.28	699.5	528	521	533.5	257	387.5	1.2
MC2	627	647	264	655	226	265	4.58	638	652	256	636.5	212.5	346	2.28	605	577	272.5	558.5	194.5	261.5	2.78	636	633.5	266	536.5	175	258.5	5.64	597	573.5	262.5	648	279	310	0.42	630.5	556.5	259	557	233	331.5	1.58	595	567	258	490	191	288	1.91
MC3	158	637	315	591	257	287	0.44	154	674	363.5	519.5	226	364.5	0.5	31	614	336	545	204	262	0.87	83	651	307	461	101	274	0.52	109	564	174	333	222	282	0.25	70	563	306	378	179	401	0.64	205	608	237	317	263	381	0.25
MC4	263.5	208	248	233	266.5	243.5	0.15	90	264	308	282	167	668	0.48	0	262	237.5	284	131.5	569.5	0.69	0	254	198	256	109	369	0.37	155	260.5	234	297.5	185.5	480.5	1.93	118	253	288	295	207	534	5.58	338	284	252	273	264	573	2.49
MC5	83.5	259	868.5	291.5	204	78	0.31	95	306	855	273	226	343	0.79	151.5	330.5	793.5	267.5	246	255	1.31	200.5	244.5	717.5	350	425	279.5	0.27	148	274	737	372	411	380	1.6	79	262	802	312	383	274	0.44	303	239	768	245	326	255	0.058
MC6	643	244	632	480	188	350	4.96	701	249	638	421	176	616	5.64	616	241	596	411	205	429	11.9	653.5	241	613.5	421.5	185.5	344	4.02	672	268	602	437	190	683	1.02	709	284	590	426	182	448	4.07	667	312	558	374	203	537	0.6
MC7	641	294.5	334.5	597	300	374	1.58	670	261	317	531	325	438	1.25	603	266	341	539	256	364	3.88	648	298	310	512	326	388	2.41	642	253	229	528	405	463	12.5	696	259	279	440	422	489	28.4	647.5	341.5	313	475.5	313.5	439.5	6.14
MC8	344.5	293	211.5	275.5	434.5	399.5	0.12	457	450	321.5	312	577.5	790.5	0.5	410.5	511	367	303.5	522.5	369.5	0.39	385	331	242	303	512	381	0.14	367.5	258.5	233	304	585	590.5	2.74	348	254	275	317.5	528.5	579	4.79	436	317	250	266.5	559	660.5	29.3
MC9	34.5	262.5	332	432	597	547.5	0.27	0	304	369	322	523	823	0.79	0	256	399	284	611	570	0.68	0	247	212	269	612	520	0.6	30.5	261.5	232.5	296	626.5	636	3.82	27	248	295.5	287	600	577	8.15	110	276	256	267	586	634	2.22
MC10	675	244	664.5	507	538	495	59.8	716	246	652	449	526	676	60.6	638	240	626	445	464	531	55.5	669	238	628	431	567	504	57.4	707.5	262	531	470	501	679	6.45	714	258	522.5	394	501	539	16.1	696.5	289	497	395.5	477	525	4.48
MC11	69	581.5	348.5	373	515.5	808	0.039	191.5	606	400.5	306.5	377	839.5	1	0	570.5	166.5	299	654.5	798	0.039	57.5	580	334.5	350	460	759	0.12	141	537	245	352	443	804	0.21	182	524	300	356	423	650	0.56	308	560	267	305	368	728	6.85
MC12	640	523	276	672	429	714	5.66	644.5	548.5	265	652	403.5	746	6.6	608	474	300	634	363	705	4.85	667.5	536	276	610	411	708.5	9.31	579	310	235	661	387	775	55.8	646	330	271	557	442	671	19.9	550	494	247	556	359	707	37.9
MC13	123.5	577.5	227	652	510	794	0.77	85.5	570.5	312	619	424.5	863.5	1.47	24	538.5	253.5	672.5	407.5	808	1.93	16	611.5	181.5	650	503.5	813	1	119	308	223	657	445.5	805.5	8.49	158.5	270	267	565.5	473.5	647	3.67	208	464	239	538	411	710	2.07
MC14	670	541	574	675	324	731	9.32	719	594	626	655	290	725	8.63	632.5	457	543.5	643.5	263.5	704.5	3.82	689	578	559	623	300	724	5.58	693.5	463.5	527	626.5	266	780	3.24	720	457	575	575.5	218.5	670.5	2.74	694.5	510	504	541	238	684.5	4.25
MC15	466	243	862	632	478	799	1.8	406	260	829	558	414	781.5	1.39	454	240	819	578	467	755	2.92	461	238	850	565	531	767	1.37	239	288	716	472	438	642	1.25	262	341	582	446	269	755	0.058	351	452	615	419	484	743	0.019
[truncated: 7 more columns]

## Sheet: Fig 1 b
1 b	C1							C2							C3							C4							P14							P12							P16
MC	CD21	CD27	CD38	CD24	IgD	IgM	%	CD21	CD27	CD38	CD24	IgD	IgM	%	CD21	CD27	CD38	CD24	IgD	IgM	%	CD21	CD27	CD38	CD24	IgD	IgM	%	CD21	CD27	CD38	CD24	IgD	IgM	%	CD21	CD27	CD38	CD24	IgD	IgM	%	CD21	CD27	CD38	CD24	IgD	IgM	%
MC0	317	624	850	297	196	335	0.87	284	663	944	279	231	480	2.88	278	646	864.5	269.5	234.5	346	2.7	423.5	634.5	862.5	266.5	174.5	401.5	1.35	125	751	833.5	334.5	151.5	199	0.039	437	584	676.5	310.5	177	489	0.077	416.5	673	745.5	287	206	576.5	0.31
MC1	661	587	631	632	236	271	9.29	698	636	635	656	213	394	5.19	634	518.5	585.5	567.5	200	263	5.71	674.5	597	607	569	143.5	284	9.92	672	486	553	637	282	268	0.21	701	522.5	587.5	553.5	193	382	3.28	699.5	528	521	533.5	257	387.5	1.2
MC2	627	647	264	655	226	265	4.58	638	652	256	636.5	212.5	346	2.28	605	577	272.5	558.5	194.5	261.5	2.78	636	633.5	266	536.5	175	258.5	5.64	597	573.5	262.5	648	279	310	0.42	630.5	556.5	259	557	233	331.5	1.58	595	567	258	490	191	288	1.91
MC3	158	637	315	591	257	287	0.44	154	674	363.5	519.5	226	364.5	0.5	31	614	336	545	204	262	0.87	83	651	307	461	101	274	0.52	109	564	174	333	222	282	0.25	70	563	306	378	179	401	0.64	205	608	237	317	263	381	0.25
MC4	263.5	208	248	233	266.5	243.5	0.15	90	264	308	282	167	668	0.48	0	262	237.5	284	131.5	569.5	0.69	0	254	198	256	109	369	0.37	155	260.5	234	297.5	185.5	480.5	1.93	118	253	288	295	207	534	5.58	338	284	252	273	264	573	2.49
MC5	83.5	259	868.5	291.5	204	78	0.31	95	306	855	273	226	343	0.79	151.5	330.5	793.5	267.5	246	255	1.31	200.5	244.5	717.5	350	425	279.5	0.27	148	274	737	372	411	380	1.6	79	262	802	312	383	274	0.44	303	239	768	245	326	255	0.058
MC6	643	244	632	480	188	350	4.96	701	249	638	421	176	616	5.64	616	241	596	411	205	429	11.9	653.5	241	613.5	421.5	185.5	344	4.02	672	268	602	437	190	683	1.02	709	284	590	426	182	448	4.07	667	312	558	374	203	537	0.6
MC7	641	294.5	334.5	597	300	374	1.58	670	261	317	531	325	438	1.25	603	266	341	539	256	364	3.88	648	298	310	512	326	388	2.41	642	253	229	528	405	463	12.5	696	259	279	440	422	489	28.4	647.5	341.5	313	475.5	313.5	439.5	6.14
MC8	344.5	293	211.5	275.5	434.5	399.5	0.12	457	450	321.5	312	577.5	790.5	0.5	410.5	511	367	303.5	522.5	369.5	0.39	385	331	242	303	512	381	0.14	367.5	258.5	233	304	585	590.5	2.74	348	254	275	317.5	528.5	579	4.79	436	317	250	266.5	559	660.5	29.3
MC9	34.5	262.5	332	432	597	547.5	0.27	0	304	369	322	523	823	0.79	0	256	399	284	611	570	0.68	0	247	212	269	612	520	0.6	30.5	261.5	232.5	296	626.5	636	3.82	27	248	295.5	287	600	577	8.15	110	276	256	267	586	634	2.22
MC10	675	244	664.5	507	538	495	59.8	716	246	652	449	526	676	60.6	638	240	626	445	464	531	55.5	669	238	628	431	567	504	57.4	707.5	262	531	470	501	679	6.45	714	258	522.5	394	501	539	16.1	696.5	289	497	395.5	477	525	4.48
MC11	69	581.5	348.5	373	515.5	808	0.039	191.5	606	400.5	306.5	377	839.5	1	0	570.5	166.5	299	654.5	798	0.039	57.5	580	334.5	350	460	759	0.12	141	537	245	352	443	804	0.21	182	524	300	356	423	650	0.56	308	560	267	305	368	728	6.85
MC12	640	523	276	672	429	714	5.66	644.5	548.5	265	652	403.5	746	6.6	608	474	300	634	363	705	4.85	667.5	536	276	610	411	708.5	9.31	579	310	235	661	387	775	55.8	646	330	271	557	442	671	19.9	550	494	247	556	359	707	37.9
MC13	123.5	577.5	227	652	510	794	0.77	85.5	570.5	312	619	424.5	863.5	1.47	24	538.5	253.5	672.5	407.5	808	1.93	16	611.5	181.5	650	503.5	813	1	119	308	223	657	445.5	805.5	8.49	158.5	270	267	565.5	473.5	647	3.67	208	464	239	538	411	710	2.07
MC14	670	541	574	675	324	731	9.32	719	594	626	655	290	725	8.63	632.5	457	543.5	643.5	263.5	704.5	3.82	689	578	559	623	300	724	5.58	693.5	463.5	527	626.5	266	780	3.24	720	457	575	575.5	218.5	670.5	2.74	694.5	510	504	541	238	684.5	4.25
MC15	466	243	862	632	478	799	1.8	406	260	829	558	414	781.5	1.39	454	240	819	578	467	755	2.92	461	238	850	565	531	767	1.37	239	288	716	472	438	642	1.25	262	341	582	446	269	755	0.058	351	452	615	419	484	743	0.019
[truncated: 7 more columns]

## Sheet: Fig 1 c
1c	HCs																							pRD
	infants				antigen experienced																			P1 (infant)	antigen experienced
MC15	7.11*	3.28*	3.62*	5.56*	1.74	1.25	2.04	1.45	1.22	3.55	1.35	1.57	1.63	2.04	5.34	0.9	0.86	8.09	0.54	1.03	2.11	0.48		12.76*	1.4	0.1	0.03	0.21	0.02	0.33	0.16	0.18	0.17	0.79	1.13	0.18	0.64
MC10	80*	67.63*	54.03*	75.71*	60.36	60.98	59.48	57.85	62.04	52.39	63.9	57.5	43.25	70.63	70.3	46.22	69.27	45.43	56.98	61.38	55.94	61.53		82.01*	6.33	16.4	4.57	4.1	0.15	30.74	49.96	4.83	30.06	22.21	3.51	3.2	19.39
MC5	0.7*	0.75*	2.39*	1.95*	0.19	0.73	0.93	0.31	0.4	3.1	0.3	2.79	0.77	1.09	3.63	0.61	0.42	2.02	0.31	0.14	0.55	0.15		0.93*	1.97	0.77	0.05	2.31	0.15	2.39	1.04	0.22	0.7	3.05	0.01	0.35	1.69
MC7	0.5*	1.08*	1.93*	0.28*	1.59	1.06	4.19	2.53	1.62	1.73	2.22	2.83	4.82	8.62	1.55	3.39	5.27	4.04	3.96	1.66	0.27	3.55		0.53*	12.03	27.65	6.07	12.77	46.96	3.13	11.57	25.16	28.7	11.03	17.33	12.59	10.98
MC8	0.5*	5.72*	1.37*	0.27*	0.11	0.43	0.34	0.21	0.27	0.26	1.48	0.22	1.18	1.45	0.45	0.2	0.26	1.01	0.6	3.14	4.49	2.74		0.62*	2.97	4.29	27.51	6.65	2.14	7.91	11.1	0.37	7.84	8.48	2.28	9.23	0.34
MC9	0.22*	0.79*	0.7*	0.56*	0.18	0.49	0.4	0.61	0.13	0.43	0.73	0.11	0.4	0.04	0.37	0.07	0.02	0	0.09	0.1	0.15	0.06		0.13*	3.54	8.14	3.21	4.32	6.1	3.05	6.23	0.2	4.23	16.88	8.41	22.34	0.31
MC12	1.21*	3.96*	6.06*	2.22*	6.12	5.72	5.26	9.12	3.81	7.29	4.66	4.34	8.78	1.98	3.97	8.45	2.62	11.09	6.63	10.8	5.39	4.54		1.36*	54.2	19.7	37.92	12.41	14.68	22.17	12.62	37.24	9.98	8.49	10.73	10.49	11.15
MC13	0.11*	0.41*	1.22*	0.61*	0.8	1.58	1.23	1.03	1.27	2.41	2.13	0.32	1.35	0.38	0.88	1.16	0.14	1.01	0.19	1.24	0.62	0.55		0.03*	9.98	4.26	3.09	5.64	14.19	2.8	2.15	4.29	1.25	3.17	9.77	5.14	2.77
MC11	0*	0.18*	0.05*	0.01*	0.04	0.6	0.09	0.05	0.05	0.14	0.08	0.07	0.1	0.03	0.01	0.06	0.01	0	0.04	0.18	0.19	0.04		0.05*	0.21	0.48	7.48	1.32	0.05	1.56	0.08	0.04	0.72	2.44	1.07	1.59	1.15
MC14	0.84*	5.8*	4.6*	2.28*	9.01	9.3	3.72	5.8	8.31	5.16	5.29	4.13	7.82	0.96	3.55	8.89	0.91	3.03	3.16	0.68	0.55	0.57		0.46*	3.07	2.96	4.76	4.01	8.4	8.16	5.11	6.59	2.69	8.79	13.23	5.15	9.78
MC1	0.28*	1.4*	6.92*	0.61*	9.27	4.77	5.69	9.64	8.18	3.19	5.63	13.28	9.54	2.65	1.37	11.71	8.2	3.03	8.49	2.2	3.32	2.34		0.66*	0.17	3.56	1.26	11.4	0.09	3.62	0.72	0.66	2.53	0.43	0.49	0.53	6.73
MC2	0.04*	1.04*	0.7*	0.07*	4.11	1.69	2.88	4.99	1.14	0.78	1.56	6.97	5.62	1.35	0.13	5.64	8.82	0	6.95	4.15	7.07	3.94		0.26*	0.42	1.52	2.29	7.97	2.48	2.72	0.24	2.58	1.03	0.04	0.06	0.18	1.51
MC3	0.02*	0.19*	0.52*	0.15*	0.34	0.37	0.59	0.5	0.21	0.39	0.18	0.82	0.47	0.02	0.11	0.6	0.41	1.01	2.62	1.34	5.2	1.6		0.05*	0.17	0.69	0.3	3.48	2.9	0.58	0	9.7	0.12	0.1	2.04	1.06	0.42
MC6	6.45*	6.58*	8.05*	7.72*	5.24	5.68	9.7	4	8.41	6	8.47	8.22	9.28	3.48	4.48	4.2	3.79	12.11	4.68	9.49	13.56	13.57		4.08*	0.66	3.86	0.89	5.63	2.38	0.99	2.55	4.51	5.36	5.73	0.68	0	4.48
MC4	0.19*	0.88*	1.74*	0.27*	0.16	0.39	0.8	0.46	0.51	2.98	1.47	0.47	1.44	0.62	1.05	6.7	0.31	1.01	0.41	0.83	1.62	0.42		0.59*	2.18	6.72	4.42	20.11	5.16	1.81	3.74	2.86	3.79	8.98	10.52	12.77	6.01
MC0	0.82*	0.49*	6.1*	4.12*	0.78	2.72	2.83	1.57	1.5	0.51	1.1	0.8	2.08	0.39	1.07	0.47	0.67	3.03	3.98	0.23	0.5	0.21		0.18*	0.06	0.29	0.34	3.7	0.4	1.15	0	0.02	0.62	2.21	2.36	0.36	3.83

## Sheet: Fig 1 d
1 d		CD69	CD25	HLA-DR	CD80	CD86	CD21	CXCR5
CD38int	HC	262	20	7477	234	1159	19475	21140
	pRD	747	311	7563	661	1952	1418	2274
	HC total B cells	280	241	6400	337	1133	17198	19503
CD38-	HC	810	202	12257	373	886	9496	11863
	pRD	1001	331	14434	735	1644	802	1577
	HC total B cells	280	241	6400	337	1133	17198	19503
CD27+	HC	302	1041	3875	568	1139	18735	17109
	pRD	997	244	15647	1070	1810	2896	2978
	HC total B cells	280	241	6400	337	1133	17198	19503

## Sheet: Fig 1 e
1 e	CD69		HCs															pRD
	CD38int		0.748815	1.35861	0.919431	0.685624	1.00474	0.954186	0.897314	1.05845	1.92101	0.853081	0.966825	0.733017	1.1248	0.843602		2.05371	2.64771	2.84044	2.1327	0.704581	8.35387
	CD38-		2.37599	2.18957	2.26224	2.38547	2.0158	2.52133	2.46761	2.84992	2.8278	2.26856	2.6793	2.38231	2.7109	1.86098		2.86888	3.53239	4.12322	3.04265	1.26698	5.74408
	CD27+		0.85624	1.37441	0.657188	0.812006	1.13112	1.16588	0.995261	0.793049	1.27962	0.777251	0.966825	0.900474	0.805687	0.789889		2.80253	3.1722	3.44708	2.22117	0.818325	2.13902
	CD25
	CD38int		0.0591128	0.0367023	0.110369	0.0969001	0.295564	0.74078	0.157135									1.08872	0.811865	1.5489	1.04757	0.139925	5.35008	1.14815	0.804276
	CD38-		0.684661	0.890433	0.85302	0.549973	1.12239	1.12988	0.246927									1.15981	0.905398	1.4853	1.04009	0.542491	4.21646	1.22222	0.740646
	CD27+		3.5318	2.65259	3.6403	2.82469	2.68626	2.907	3.29984									1.58258	1.29449	1.61251	1.8744	1.45911	2.12881	1.57239	1.20514
	HLA-DR
	CD38int		0.862087	1.11851	1.13996	1.26552	1.52528	1.27163	1.16601	1.17904	0.724651	2.08909	1.1237	0.747365	0.545708			1.6445	0.544093	1.86069	1.23323	1.25911
	CD38-		1.41321	1.83901	2.18802	1.85988	2.42127	2.16311	1.90427	1.69004	1.43339	2.71897	1.86795	1.46152	1.0348			2.12541	0.853093	2.40466	1.91903	3.04599
	CD27+		0.446782	0.753475	0.689946	0.994334	0.928268	0.675995	0.385789	0.681299	0.44021	1.15979	0.537521	0.329523	0.260459			1.80407	0.670806	1.87694	1.20302	1.67077
	CD80
	CD38int		0.606832	0.949726	0.730906	0.778279	0.688044	0.845956	0.803094	0.708347	0.936191	0.65195	0.904608	0.940703	0.706091	0.552691		1.56558	1.03545	1.85885	1.27232	1.10538	1.47083
	CD38-		0.949726	1.30616	1.08959	1.01289	0.956494	1.12343	0.845956	0.931679	1.27683	0.845956	1.08282	1.20915	1.04898	0.88205		1.72801	1.14373	2.21528	1.79794	1.30164	1.78891
	CD27+		1.39188	1.74605	1.59942	1.63551	1.29713	1.42346	1.49339	1.52723	1.72575	1.26555	1.75056	1.64905	1.50467	1.34225		2.49275	1.35804	2.02353	2.10023	1.73928	2.91685
	CD86
	CD38int		0.84728	1.15507	1.04608	0.987808	1.08309	1.13039	1.20374	1.092	1.07829	0.760221	1.35249	0.905548	1.10366	1.00083		1.30108	1.0968	1.43064	1.26818	1.44572	1.12422
	CD38-		0.461343	0.847966	0.664251	0.649856	0.805464	0.777359	0.812319	0.642315	0.736914	0.573079	0.93571	0.518925	0.581305	0.638888		1.08378	0.744455	1.48205	1.23253	1.30108	0.759536
	CD27+		0.816432	1.02482	0.995348	0.974783	0.966557	1.03305	1.0118	0.932968	1.01797	0.749253	1.10709	0.761592	1.007	0.961759		1.19963	0.987122	1.24624	1.33741	1.26612	1.08515
	CD21
	CD38int		1.16017	1.23284	0.908675	1.1152	1.0722	1.00035	1.38663	0.960036	1.09313	1.38612	1.15976	1.26002	1.04797	1.01659		0.730666	0.90091	0.210313	1.23855	1.96163	0.634935	1.09265	0.490053	2.05492	0.064712	0.618761	0.993987	1.62108
	CD38-		0.498915	0.408626	0.458113	0.576485	0.844088	0.642483	0.870378	0.422093	0.701081	0.65783	0.495956	1.04453	0.603981	0.778898		0.260962	0.417594	0.032103	0.402844	0.18595	0.670858	0.159766	0.150977	0.239818	0.000763	0.600722	0.628382	0.363662
	CD27+		0.884326	0.892818	0.591448	0.949151	0.911057	0.958493	1.27326	1.03503	0.985002	0.790373	1.0728	0.94616	0.76397	0.895254		0.43068	0.580384	0.066229	0.846987	0.818536	0.79075	0.482445	0.460146	1.00752	0.310415	0.561636	0.85929	0.642164
	CXCR5
	CD38int		1.06399	1.13618	1.23533	1.16236	1.02563	1.07676	0.996361	1.02901	1.34523	1.18061	1.11317	1.01409	1.18693			0.555239	0.338693	0.758967	0.353642	0.428846	0.936864	0.671186	0.552704
	CD38-		0.898912	0.976574	1.21767	1.18212	1.09799	1.14719	0.921851	0.932912	1.2799	1.20449	1.0493	0.824281	1.12578			0.296738	0.300335	0.742332	0.078378	0.481859	1.03517	0.603814	0.55151
	CD27+		0.854558	0.795247	0.917702	0.862242	0.802513	1.12988	0.958933	0.91023	1.11256	1.04572	0.77474	0.734153	1.00348			0.877377	0.391805	0.671287	0.291462	0.597372	0.950424	0.583475	0.599857
