# Supplementary material for: Partial RAG deficiency in humans induces dysregulated peripheral lymphocyte development and humoral tolerance defect with accumulation of T-bet+ B cells
Source: Nat Immunol. 2022 Jul 28;23(8):1256–72. doi: 10.1038/s41590-022-01271-6 (PMC9355881; doi:10.1038/s41590-022-01271-6)
Supplement: Source Data Fig. 2 — Statistical Source Data. [file 41590_2022_1271_MOESM4_ESM.xlsx]

## Sheet: Fig. 2 b
2b	HC	pRD
	1.44	40.2
	1.66	15.1
	4.28	22.3
	5.02	19.8
	1.22	15.1
	2.39	29
	1.66
	1.5
	1.06
	3.21
	1.06
	2.23
	1.06
	3.06

## Sheet: Fig. 2 c
2c		HC															pRD
	CD38int	0.236507	0.424764	1.07223	1.25615	0.415931	0.625005	0.502373	0.412162	0.283204	0.972182	0.528745	0.166467	0.350948	0.774647		10.8647	6.52991	10.0309	2.8784	4.42947	9.79387
	CD38-	0.184574	0.156534	0.608839	0.812661	0.136246	0.314545	0.137354	0.0829763	0.0878067	0.469752	0.12023	0.0998375	0.077881	0.397096		8.11897	6.23394	2.65554	1.476	2.77416	7.42936
	CD27	0.58667	0.67894	1.88899	1.25748	0.32409	0.67396	0.47481	0.6014	0.4161	0.82824	0.248556	1.32969	0.34028	0.66495		7.6486	2.0868	5.8646	13.4871	4.9046	9.7341

## Sheet: Fig. 2 e
2 e	HC	pRD
	0.45	22
	0.27	7.19
	0.81	24.1
	1.95	11.6
	0.32	14.5
	0.99	16
	0.39
	0.5
	0.3
	0.87
	0.17
	1.1
	0.28
	1.25

## Sheet: Fig. 2 f
2f		HC															pRD
	CD38int	0.0413887	0.0247136	0.218977	0.552706	0.0504159	0.161766	0.0741967	0.104914	0.079878	0.0788256	0.0639611	0.166467	0.0746697	0.152033		3.78356	1.90715	12.6641	0.360558	4.29633	4.69624
	CD38-	0.0822556	0.0331483	0.10852	0.2582	0.023447	0.164462	0.0286767	0.0192223	0.0318966	0.137862	0.0241699	0.0998375	0.00704351	0.141935		4.32164	3.718	1.32578	0.493	2.24556	4.41746
	CD27+	0.15317	0.0664	0.21774	0.14868	0.015512	0.11952	0.06909	0.14744	0.08103	0.12992	0.048048	0.43053	0.08507	0.15795		1.83032	1.40624	2.272	13.4871	5.1552	2.02451

## Sheet: Fig. 2 h
2h		ABC	CD21lo
	HD	0.45	1.44
	HD	0.27	1.66
	HD	0.81	4.28
	HD	1.95	5.02
	HD	0.32	1.22
	HD	0.99	2.39
	HD	0.39	1.66
	HD	0.5	1.5
	HD	0.3	1.06
	HD	0.87	3.21
	HD	0.17	1.06
	HD	1.1	2.23
	HD	0.28	1.06
	HD	1.25	3.06
	pRD	22	40.2
	pRD	7.19	15.1
	pRD	24.1	22.3
	pRD	11.6	19.8
	pRD	14.5	15.1
	pRD	16	29

## Sheet: Fig. 2 i
2i	HC	pRD
	2875	2810
	3239	2898
	2845	3729
	2556	3235
	2403
	2605
	2162
	2350
	2185
	2853
	2406
	2679

## Sheet: Fig. 2 k
2 k		HC													pRD
	CD21+ CD11c-	97.7	89.4	92.4	97.1	95.8	95.7	96.8	93.6	95.3	89.2	97.5	94.1		70	83.4	60.3	58.6
	CD21low CD11c low	1.28	4.18	5.32	1.93	2.67	3.53	1.93	5.13	3.54	8.36	1.67	1.84		28.9	6.28	18.5	21
	CD21low CD11c+	0.55	5.32	1.72	0.64	0.89	0.51	0.3	0.83	0.78	1.76	0.4	2.77		0.97	9.53	19.5	19.1

## Sheet: Fig. 2 l
2 l		HC	pRD
	CD21+ CD11c-	2545	2764
	CD21low CD11c low	4003	4624
	CD21low CD11c+	8114	7478

## Sheet: Fig 2. m
2 m		HC													pRD
	CD21+ CD11c-	2835	2988	2726	2508	2342	2571	2137	2293	2128	2741	2373	2554		2809	2544	2771	2611
	CD21low CD11c low	4415	4358	4059	3842	3341	3053	2741	2925	3219	3440	3849	3963		2755	4232	4601	3208
	CD21low CD11c+	9539	9025	7533	9478	8836	7724	4886	7377	6675	7644	6412	8081		4982	6824	7451	6188

## Sheet: Fig. 2 n
2n	FcRL4			FcRL5			CD85j			CXCR3
	HC	pRD		HC	pRD		HC	pRD		HC	pRD
	67.7	406		901	1129		2434	5365		815	2531
	44.3	465		857	1402		2446	3349		933	2318
	176	355		934	1320		2885	4215		878	2123
	155	294		920	1615		3185	5313		1140	2275
	27.6	239		958	1181		2088	5259		1394
	73.7			1189			2193			1323
	27.3			978			1836			1539
	81.7			915			2830
	116			1054			1661
	131			1065			2529
	0			1008			1450
	142			995			2529
	0			1152			2144
	36.4			1018			1971

[truncated: 2 more sheets: Fig. 2 o, Fig. 2 p]
