# Supplementary material for: Partial RAG deficiency in humans induces dysregulated peripheral lymphocyte development and humoral tolerance defect with accumulation of T-bet+ B cells
Source: Nat Immunol. 2022 Jul 28;23(8):1256–72. doi: 10.1038/s41590-022-01271-6 (PMC9355881; doi:10.1038/s41590-022-01271-6)
Supplement: Source Data Fig. 3 — Statistical Source Data. [file 41590_2022_1271_MOESM6_ESM.xlsx]

## Sheet: Fig 3. b
3 b		HC							pRD
		antigen experienced					infant		antigen experienced					infant
	CD38int	0.0232325	0.0360226	0.0530491	0.0226726	0.0358076	0.04764543*		0.0209192	0.0219002	0.0185791	0.0147551	0.0222309	0.01325907*
	CD38-	0.0384898	0.0150178	0.0167615	0.0151615	0.0268417				0.0210982	0.0144492	0.0347955	0.0166165
	CD27+	0.0189308	0.0184107	0.0319174	0.0169272	0.0229191	0.02270805*		0.01733	0.0177956	0.0172368	0.021938	0.0201492	0.01607643*

## Sheet: Fig. 3 c
3 c		HC							pRD
		antigen experienced					infant		antigen experienced					infant
	CD38int	6.84236	6.8207	6.87843	6.77461	6.85383	6.86822347*		5.86893	6.65585	5.28035	4.78644	5.89637	4.26162515*
	CD38-	6.65814	6.79544	6.23058	6.31914	6.73151				6.86014	6.79001	6.83657	6.82376
	CD27+	6.65391	6.61432	6.66382	6.69372	6.76438	6.76883103*		6.58752	6.73437	5.31825	6.78812	6.37249	6.68794742*

## Sheet: Fig 3 d
3 d		HC							pRD
		antigen experienced					infant		antigen experienced					infant
	CD38int	0.00114784	0.00120802	0.00105	0.00110224	0.00110495	0.00110859*		0.00669268	0.00111474	0.013884	0.0387092	0.00569181	0.10789193*
	CD38-	0.00200161	0.00148805	0.00737869	0.00256045	0.00141219				0.00110546	0.00129116	0.00118265	0.00118906
	CD27+	0.00229309	0.00211938	0.0024465	0.00149943	0.00134691	0.00139438*		0.00349858	0.00186179	0.0143232	0.0015135	0.00285341	0.00204465*

## Sheet: Fig. 3 e
3 e		HC							pRD
		antigen experienced					infant		antigen experienced					infant
	CD38int	17.1138	22.3866	25.3254	18.0376	23.3199	25.5397856*		1.97528	18.4389	0.735487	0.373952	2.0623	1.31736527*
	CD38-	18.3473	13.8924	7.05739	13.8728	19.3843				16.8342	4.58408	18.2414	14.0439
	CD27+	13.1947	9.77167	18.2976	17.0592	18.1502	11.8136896*		11.1127	14.2269	0.818378	17.0281	3.11216	6.59411841*

## Sheet: Fig. 3 f
3 f		HC							pRD
		antigen experienced					infant		antigen experienced					infant
	CD38int	1.10086	1.43731	0.413405	2.82863	1.4901	0.40322*		13.6298	1.04235	21.4842	37.6081	11.8645	39.6487934*
	CD38-	1.77042	1.87848	10.8019	7.24625	3.78294			0.668969	1.89419	0.595434	1.65022
	CD27+	5.36003	4.49939	3.31785	3.71116	3.19155	2.07859297*		4.56907	3.80067	21.4283	2.28094	6.57704	4.85729281*

## Sheet: Fig. 3 g
3 g		HC							pRD
		antigen experienced					infant		antigen experienced					infant
	CD38int	0.58216	0.320843	0.34731	0.526931	0.489948	0.26808093*		2.40686	3.42678	3.71412	2.71128	4.15318	1.02821856*
	CD38-	9.96684	2.86575	2.33066	2.27746	1.14595				3.89745	2.23212	2.72501	4.56864
	CD27+	10.3581	15.1478	9.73735	9.78403	7.65914	2.75915081*		5.91248	8.62488	3.99182	4.00354	7.61459	1.61212592*

## Sheet: Fig. 3 h
3 h		pRD						pRD						HC											HC						pRD
		infant	antigen experienced					infant	antigen experienced						antigen experienced					antigen experienced					infant	antigen experienced					infant	antigen experienced
	CDR1	0.000366358*	0.00132568	0.001065	0.00270046	0.000696157	0.00115471	0.003082308*	0.0188985	0.0126675	0.00456372	0.02453	0.00926437		0.00990241	0.00460112	0.0498373	0.0113194	0.0104433	0.0207718	0.00978393	0.0130043	0.0256379		0.015974364*	0.0499594	0.0397783	0.0533725	0.0745649	0.0477507	0.006849016*	0.0470404	0.0253938	0.0205573	0.0370677	0.0317794
	FR2	0.00039595*	0.00196154	0.00118501	0.00076623	0.00067088	0.00083399	0.00226465*	0.00628105	0.00682643	0.00471064	0.0081493	0.00573722		0.00451472	0.00174391	0.0173937	0.0044744	0.00408406	0.00711281	0.00461762	0.00454721	0.00937383		0.00481942*	0.0177502	0.0120051	0.0179384	0.0231429	0.0147476	0.00381544*	0.0144646	0.00561102	0.00666991	0.014732	0.0122812
	CDR2	0.00628479*	0.00875901	0.0103935	0.0101789	0.00676451	0.00774761	0.0031819*	0.0215854	0.0105784	0.00270882	0.0184491	0.0105381		0.011755	0.00516031	0.069932	0.0141332	0.0113194	0.0230086	0.00520701	0.0163955	0.0280456		0.01890627*	0.0692775	0.048965	0.0766925	0.0924159	0.0607351	0.00633352*	0.0594848	0.0161251	0.0250667	0.0502517	0.0380326
	FR3	0.00023924*	0.00064694	0.00054623	0.0006685	0.00031219	0.00031184	0.0027242*	0.00735181	0.00612538	0.00537986	0.00860975	0.00557861		0.00471607	0.00200544	0.0215136	0.00654517	0.00488567	0.00851461	0.00507357	0.00602198	0.00871524		0.00530982*	0.0212302	0.0172125	0.0224956	0.0340714	0.021807	0.00355016*	0.0191827	0.00925693	0.00866448	0.0170304	0.0117384
	CDR3	0.0002661*	0.0008131	0.00064998	0.0005924	0.00036397	0.00034987	0.00513703*	0.016085	0.0148958	0.0146575	0.0132916	0.0208538		0.0174415	0.012884	0.0334744	0.0178985	0.0121236	0.0169519	0.012131	0.0153533	0.0223087		0.01556565*	0.0302399	0.0265697	0.0307156	0.0390826	0.0286138	0.01094072*	0.030361	0.0192217	0.0208604	0.0275972	0.0252725
	FR4	0.00031342*	0.00059467	0.00051346	0.00078247	0.00031677	0.00031591	0.00330057*	0.00244226	0.00330598	0.0219096	0.00497795	0.00300288		0.00248146	0.00108842	0.00748974	0.00261092	0.00312214	0.00290392	0.00305046	0.0020338	0.00276199		0.00174974*	0.00694481	0.00584218	0.00727504	0.0113497	0.00805694	0.0022691*	0.00807593	0.00350454	0.00351378	0.00717495	0.00404012
		CD38int													CD38-										CD27+

## Sheet: Fig. 3 i
3 i
		D	M	G	A	E
	HD13_CD38int	20.95	79.04	0.01	0	0
	HD3_CD38int	36.55	63.16	0.25	0.03	0.01
	HD4_CD38int	18.21	81.71	0.08	0	0
	HD7_CD38int	14.64	84.74	0.41	0.21	0
	HD17_CD38int	12.78	87.22	0	0	0
	HD19_CD38int	11.34	88.14	0.46	0.06	0
	P1_CD38int	10.01	46.17	42.03	1.74	0.05
	P9_CD38int	37.04	62.96	0	0	0
	P12_CD38int	28.55	69.35	1.64	0.46	0
	P13_CD38int	7.68	86.36	5.85	0.11	0.01
	P14_CD38int	0.71	2.95	95.16	1.04	0.13
	P16_CD38int	19.39	78.5	0	2.12	0
	HD3_CD38-	8.9	75.94	12.9	2.26	0
	HD4_CD38-	19.08	70.07	9.08	1.69	0.07
	HD7_CD38-	17.32	66.46	14.27	1.9	0.06
	HD17_CD38-	15.41	84.59	0	0	0
	HD19_CD38-	18.3	80.67	0.34	0.68	0
	P12_CD38-	25.36	73.05	1.34	0.25	0
	P13_CD38-	8.17	91.69	0.12	0	0.01
	P14_CD38-	13.6	85.86	0.52	0.02	0.01
	P16_CD38-	21.11	78.78	0	0.07	0.04
	HD13_CD27+	1.17	33.54	54.36	10.3	0.63
	HD3_CD27+	18.28	62.67	7.83	11.23	0
	HD4_CD27+	6.29	41.98	24.59	26.84	0.31
	HD7_CD27+	11.08	59.76	16.1	13.04	0.03
	HD17_CD27+	8.44	79.15	9.13	3.27	0
	HD19_CD27+	7.64	71.6	12.33	8.42	0
	P1_CD27+	3.91	94.74	0.52	0.83	0
	P9_CD27+	8.9	88.69	0.62	1.8	0
	P12_CD27+	12.03	69.81	6.55	11.6	0.01
	P13_CD27+	14.34	81.37	4.16	0.1	0.03
	P14_CD27+	7.24	89.27	3.32	0.17	0.01
	P16_CD27+	13.25	77.7	1.44	7.61	0
