# Supplementary material for: Partial RAG deficiency in humans induces dysregulated peripheral lymphocyte development and humoral tolerance defect with accumulation of T-bet+ B cells
Source: Nat Immunol. 2022 Jul 28;23(8):1256–72. doi: 10.1038/s41590-022-01271-6 (PMC9355881; doi:10.1038/s41590-022-01271-6)
Supplement: Source Data Fig. 4 — Statistical Source Data. [file 41590_2022_1271_MOESM7_ESM.xlsx]

## Sheet: Fig. 4 a
4.a					1	2	3	4	5	6	7	8	9	10	11	12	13	14	15	16	17	18	19	20
			WPC1-A	WPC1-B	HD121C6_1	HD121C9_1	HD121D4_1	HD121D5_1	HD121D8_1	HD121E1_1	HD121E4_1	HD121E5_1	HD121E7_1	HD121E9_1	HD121E11_1	HD121E12_1	HD121F2_1	HD121F4_1	HD121F8_1	HD121F10_1	HD121G12_1	HD121H4_1	HD121H6_1	HD121H10_1
C3 CD38int	anti-DNA	1	0.4265	0.415	0.15	0.06	0.09	0.43	0.05	0.05	0.04	0.15	0.07	0.07	0.05	0.35	0.21	0.06	0.23	0.12	0.18	0.1	0.24	0.97
		0.25	0.3435	0.3315	0.1	0.04	0.12	0.42	0.02	0.03	0.02	0.14	0.03	0.04	0.03	0.39	0.15	0.04	0.11	0.09	0.1	0.1	0.18	0.45
		0.0625	0.2405	0.2475	0.07	0.03	0.1	0.29	0.02	0.02	0.02	0.1	0.02	0.03	0.04	0.28	0.08	0.03	0.05	0.05	0.05	0.05	0.12	0.13
		0.015625	0.2	0.1005	0.04	0.02	0.05	0.15	0.02	0.02	0.01	0.04	0.03	0.03	0.02	0.09	0.03	0.02	0.03	0.04	0.04	0.03	0.06	0.05
			WPC1-A	WPC1-B	HD121C6_1	HD121C9_1	HD121D4_1	HD121D5_1	HD121D8_1	HD121E1_1	HD121E4_1	HD121E5_1	HD121E7_1	HD121E9_1	HD121E11_1	HD121E12_1	HD121F2_1	HD121F4_1	HD121F8_1	HD121F10_1	HD121G12_1	HD121H4_1	HD121H6_1	HD121H10_1
C3 CD38int	anti-Insulin	1	0.1655	0.187	0.1	0.02	0.04	0.41	0.04	0.03	0.02	0.04	0.04	0.06	0.03	0.09	0.13	0.04	0.14	0.05	0.09	0.03	0.07	0.64
		0.25	0.046	0.0595	0.06	0.03	0.02	0.23	0.01	0.02	0.01	0.01	0.02	0.03	0.02	0.06	0.07	0.03	0.06	0.02	0.04	0.02	0.03	0.23
		0.0625	0.0225	0.0235	0.02	0.02	0.02	0.11	0.01	0.01	0	0.02	0.01	0.01	0.01	0.03	0.05	0.02	0.04	0.02	0.02	0.02	0.01	0.08
		0.015625	0.0135	0.016	0.02	0	0.01	0.04	0.01	0.01	0.02	0.01	0.01	0.01	0.02	0.02	0.03	0.02	0.02	0.01	0.01	0.01	0.01	0.03
			WPC1-A	WPC1-B	HD121C6_1	HD121C9_1	HD121D4_1	HD121D5_1	HD121D8_1	HD121E1_1	HD121E4_1	HD121E5_1	HD121E7_1	HD121E9_1	HD121E11_1	HD121E12_1	HD121F2_1	HD121F4_1	HD121F8_1	HD121F10_1	HD121G12_1	HD121H4_1	HD121H6_1	HD121H10_1
C3 CD38int	anti-LPS	1	0.254	0.279	0.15	0.05	0.08	0.41	0.05	0.04	0.03	0.1	0.04	0.05	0.03	0.18	0.12	0.03	0.17	0.05	0.1	0.11	0.12	1.19
		0.25	0.156	0.1355	0.09	0.05	0.07	0.33	0.02	0.02	0.01	0.07	0.03	0.04	0.02	0.19	0.09	0.01	0.06	0.03	0.06	0.03	0.05	0.88
		0.0625	0.095	0.083	0.05	0.02	0.06	0.21	0.01	0.01	0.01	0.04	0.01	0.02	0.01	0.1	0.04	0	0.02	0.01	0.02	0.01	0.03	0.38
		0.015625	0.0655	0.0935	0.03	0.01	0.03	0.08	0.01	0.01	0.01	0.01	0.01	0.02	0.01	0.04	0.02	0.02	0.04	0.03	0.02	0.01	0.02	0.03
			WPC1-A	WPC1-B	HD131C11_1	HD131D5_1	HD131D6_1	HD131D6_1	HD131D7_1	HD131D10_1	HD131E1_1	HD131E3_1	HD131E8_-	HD131E9_1	HD131E11_1	HD131G5_1	HD131G7_1	HD131H3_1	HD131H5_1	HD131H6_1	HD131H8_1	HD131H10_1	HD131H3_	HD131H10_1
C4 CD38int	anti-DNA	1	0.373	0.3595	0.05	0.14	0.19	0.26	0.1	0.13	0.07	0.06	0.69	0.06	0.11	0.05	0.06	0.05	0.11	0.11	0.07	0.23	0.17	0.23
		0.25	0.3665	0.321	0.03	0.11	0.2	0.23	0.1	0.05	0.04	0.03	0.62	0.04	0.08	0.03	0.03	0.03	0.06	0.08	0.04	0.11	0.08	0.11
		0.0625	0.246	0.2055	0.01	0.04	0.1	0.14	0.09	0.02	0.02	0.02	0.49	0.02	0.02	0.02	0.02	0.02	0.02	0.04	0.01	0.03	0.04	0.03
		0.015625	0.093	0.1185	0.02	0.06	0.04	0.05	0.06	0.01	0.02	0.01	0.24	0.02	0.02	0.02	0.02	0.02	0.11	0.03	0.01	0.02	0.02	0.02
			WPC1-A	WPC1-B	HD131C11_1	HD131D5_1	HD131D6_1	HD131D6_1	HD131D7_1	HD131D10_1	HD131E1_1	HD131E3_1	HD131E8_-	HD131E9_1	HD131E11_1	HD131G5_1	HD131G7_1	HD131H3_1	HD131H5_1	HD131H6_1	HD131H8_1	HD131H10_1	HD131H3_	HD131H10_1
C4 CD38int	anti-Insulin	1	0.154	0.1815	0.03	0.05	0.06	0.13	0.05	0.14	0.04	0.05	0.31	0.03	0.04	0.05	0.04	0.04	0.03	0.04	0.03	0.09	0.18	0.09
		0.25	0.0765	0.0845	0.03	0.04	0.04	0.08	0.03	0.04	0.01	0.02	0.3	0.02	0.03	0.03	0.03	0.03	0.02	0.02	0.02	0.03	0.08	0.03
		0.0625	0.0105	0.0125	0	0	0	0.01	0	0.02	0	0	0.17	0	0.01	0.02	0.02	0.02	0.02	0.01	0.01	0.01	0.03	0.01
		0.015625	0.02	0.0215	0.02	0.02	0.02	0.01	0	0.01	0.01	0	0.09	0.01	0.01	0.01	0.02	0.02	0.02	0.01	0.01	0.01	0.02	0.01
			WPC1-A	WPC1-B	HD131C11_1	HD131D5_1	HD131D6_1	HD131D6_1	HD131D7_1	HD131D10_1	HD131E1_1	HD131E3_1	HD131E8_-	HD131E9_1	HD131E11_1	HD131G5_1	HD131G7_1	HD131H3_1	HD131H5_1	HD131H6_1	HD131H8_1	HD131H10_1	HD131H8_1	HD131H10_1
C4 CD38int	anti-LPS	1	0.2275	0.263	0.05	0.1	0.12	0.19	0.07	0.15	0.05	0.04	0.42	0.04	0.05	0.03	0.04	0.03	0.06	0.06	0.05	0.16	0.05	0.16
		0.25	0.1225	0.1445	0.03	0.06	0.08	0.14	0.05	0.06	0.03	0.02	0.47	0.04	0.04	0.02	0.02	0.02	0.02	0.03	0.02	0.06	0.02	0.06
		0.0625	0.0795	0.0855	0.02	0.02	0.03	0.08	0.03	0.03	0.01	0.01	0.3	0.01	0.01	0.01	0.01	0.01	0.01	0.01	0.01	0.02	0.01	0.02
		0.015625	0.07	0.0755	0.02	0.04	0.02	0.04	0.02	0.02	0.01	0.01	0.15	0.02	0.03	0.01	0.01	0.01	0.01	0.01	0	0	0	0
			WPC1-A	WPC1-B	HD241C1_1	HD241C10_1	HD241C2_1	HD241C4_1	HD241C5_1	HD241D4_1	HD241D8_1	HD241E1_1	HD241E11HA_1	HD241E11HB_1	HD241E3_1	HD241F1_1	HD241F12_1	HD241F3_1	HD241F5_1	HD241F9_1	HD241G12_1	HD241G5_1	HD241H2_1	HD241H9_1
C7 CD38int	anti-DNA	1	0.3745	0.402	0.15	0.14	0.09	0.08	0.07	0.09	0.04	0.09	0.07	0.09	0.1	0.05	0.05	0.58	0.13	0.06	0.18	0.18	0	0
		0.25	0.327	0.325	0.08	0.09	0.05	0.05	0.05	0.04	0.03	0.04	0.05	0.07	0.07	0.03	0.03	0.46	0.1	0.03	0.06	0.11	0	0
		0.0625	0.2145	0.234	0.05	0.04	0.03	0.03	0.02	0.03	0.01	0.03	0.03	0.03	0.04	0.03	0.02	0.16	0.06	0.02	0.04	0.04	0	0
		0.015625	0.103	0.0985	0.03	0.02	0.02	0.01	0.02	0.02	0.01	0.03	0.02	0.02	0.03	0.01	0.02	0.04	0.03	0.01	0.02	0.02	0.01	0
			WPC1-A	WPC1-B	HD241C1_1	HD241C10_1	HD241C2_1	HD241C4_1	HD241C5_1	HD241D4_1	HD241D8_1	HD241E1_1	HD241E11HA_1	HD241E11HB_1	HD241E3_1	HD241F1_1	HD241F12_1	HD241F3_1	HD241F5_1	HD241F9_1	HD241G12_1	HD241G5_1	HD241H2_1	HD241H9_1
C7 CD38int	anti-Insulin	1	0.18	0.153	0.04	0.06	0.04	0.03	0.03	0.03	0.03	0.03	0.04	0.05	0.05	0.03	0.03	0.6	0.07	0.03	0.12	0.16	0	0
		0.25	0.065	0.0685	0.03	0.02	0.02	0.01	0.01	0.01	0.01	0.01	0.01	0.02	0.02	0.01	0.01	0.34	0.03	0.01	0.04	0.07	0	0
		0.0625	0.025	0.0245	0.01	0	0.01	0.01	0.01	0	0	0	0	0	0	0	0.01	0.1	0.01	0	0.03	0.03	0	0
		0.015625	0.0135	0.017	0.01	0.01	0.01	0.02	0.01	0	0	0	0.01	0	0.01	0	0	0.03	0	0	0.02	0.01	0	0.01
			WPC1-A	WPC1-B	HD241C1_1	HD241C10_1	HD241C2_1	HD241C4_1	HD241C5_1	HD241D4_1	HD241D8_1	HD241E1_1	HD241E11HA_1	HD241E11HB_1	HD241E3_1	HD241F1_1	HD241F12_1	HD241F3_1	HD241F5_1	HD241F9_1	HD241G12_1	HD241G5_1	HD241H2_1	HD241H9_1
C7 CD38int	anti-LPS	1	0.2555	0.2545	0.08	0.09	0.06	0.05	0.05	0.06	0.03	0.05	0.05	0.06	0.06	0.03	0.03	0.76	0.09	0.04	0.17	0.19	0.04	0.05
		0.25	0.151	0.15	0.04	0.04	0.03	0.03	0.03	0.03	0.02	0.02	0.02	0.03	0.03	0.02	0.07	0.53	0.05	0.01	0.09	0.07	0.02	0.03
		0.0625	0.031	0.0735	0.03	0.02	0.01	0.01	0.02	0.01	0.01	0.01	0.01	0.02	0.01	0.01	0.01	0.22	0.01	0	0.03	0.05	0.01	0.01
		0.015625	0.016	0.0595	0.01	0.01	0.01	0.01	0.01	0.01	0.01	0.01	0.02	0.02	0.02	0.02	0	0.08	0.01	0	0.03	0.04	0.01	0
			WPC-1	WPC-2	SCID026 MN Pl2_A2_86	SCID026 MN Pl2_B10_95	SCID026 MN Pl2_B11_96_L	SCID026 MN Pl2_C3_98	SCID026 MN Pl2_D6_103	SCID026 MN Pl2_D7_104	SCID026 MN Pl2_E2_105	SCID026 MN Pl2_E4_106	SCID026 MN Pl2_F12_115_L	SCID026 MN Pl2_F5_110	SCID026 MN Pl2_F8_113	SCID026 MN Pl2_F9_114	SCID026 MN Pl2_G12_122	SCID026 MN Pl2_G2_117_K	SCID026 MN Pl2_G7_120	SCID026 MN Pl2_H12_128	SCID026 MN Pl2_H5_124	SCID026 MN Pl2_H7_125	SCID026 MN Pl2_H9_126	SCID026 MN Pl2_G2_117_K
P1 CD38int	anti-DNA	1	1.271	1.468	0.5165	0.793	0.422	1.017	0.349	1.143	0.436	0.413	0.449	0.251	1.5865	1.152	1.3045	0.369	0.297	0.342	0.535	1.505	1.306	0.119625
		0.25	0.999	1.022	0.1935	0.3475	0.1255	0.61	0.1105	0.51	0.162	0.1045	0.071	0.062	1.4225	0.394	1.1155	0.07	0.1	0.104	0.0735	0.495	0.4765	0.029625
		0.0625	0.407	0.4195	0.046	0.1105	0.0465	0.1695	0.027	0.356	0.053	0.0215	0.044	0.0135	0.905	0.105	0.4755	0.065	0.067	0.03	0.015	0.091	0.1245	0.047625
		0.015625	0.0895	0.1085	0.0055	0.0255	0.0215	0.031	0	0.095	0.013	0	0.015	0	0.2805	0.054	0.067	0.042	0.003	0.0005	0	0.026	0.0125	0.005625
			WPC-1	WPC-2	SCID026 MN Pl2_B7_94	SCID026 MN Pl2_C3_98	SCID026 MN Pl2_C7_99	SCID026 MN Pl2_C9_100	SCID026 MN Pl2_D3_102	SCID026 MN Pl2_D6_103	SCID026 MN Pl2_D7_104	SCID026 MN Pl2_E2_105	SCID026 MN Pl2_E4_106	SCID026 MN Pl2_F12_115_L	SCID026 MN Pl2_F8_113	SCID026 MN Pl2_F9_114	SCID026 MN Pl2_G12_122	SCID026 MN Pl2_G6_119	SCID026 MN Pl2_G7_120	SCID026 MN Pl2_H12_128	SCID026 MN Pl2_H5_124	SCID026 MN Pl2_H7_125	SCID026 MN Pl2_H9_126	SCID026 MN Pl2_G2_117_K
P1 CD38int	anti-Insulin	1	1.1665	1.0035	0.12	0.82	0.175	0.233	0.1735	0.3715	0.249	0.223	0.3395	0.335	1.8535	0.956	1.1605	0.2525	0.32	0.2425	0.329	1.028	0.7005	0.117
		0.25	0.433	0.322	0.03	0.301	0.033	0.053	0.0595	0.1	0.061	0.065	0.108	0.081	0.78	0.255	0.3235	0.0595	0.063	0.0595	0.0895	0.257	0.1665	0.044
		0.0625	0.1475	0.0945	0.013	0.086	0.015	0.022	0.027	0.037	0.027	0.025	0.055	0.028	0.294	0.072	0.098	0.028	0.024	0.037	0.031	0.074	0.0475	0.009
		0.015625	0.05	0.0095	0.008	0.027	0.011	0.01	0.014	0.0245	0.017	0.022	0.022	0.024	0.0745	0.036	0.037	0.016	0.011	0.0375	0.031	0.037	0.0375	0.002
			WPC-1	WPC-2	SCID026 MN Pl2_B11_96_L	SCID026 MN Pl2_C3_98	SCID026 MN Pl2_D6_103	SCID026 MN Pl2_D7_104	SCID026 MN Pl2_E2_105	SCID026 MN Pl2_E4_106	SCID026 MN Pl2_F12_115_L	SCID026 MN Pl2_F3_109	SCID026 MN Pl2_F5_110	SCID026 MN Pl2_F6_111	SCID026 MN Pl2_F7_112	SCID026 MN Pl2_F8_113	SCID026 MN Pl2_F9_114	SCID026 MN Pl2_G12_122	SCID026 MN Pl2_G7_120	SCID026 MN Pl2_H12_128	SCID026 MN Pl2_H5_124	SCID026 MN Pl2_H7_125	SCID026 MN Pl2_H9_126	SCID026 MN Pl2_G2_117_K
P1 CD38int	anti-LPS	1	1.44613	1.21562	0.350625	0.806125	0.334125	0.380625	0.236625	0.310125	0.343625	0.502625	0.207125	0.350125	0.261625	1.77113	0.802625	1.39562	0.230625	0.231625	0.324125	1.05963	0.892125	0.119625
		0.25	0.564625	0.607625	0.110125	0.373625	0.099125	0.137625	0.081625	0.114625	0.073625	0.154125	0.054125	0.125625	0.057625	0.929125	0.265625	0.661625	0.067625	0.054125	0.079125	0.269625	0.244625	0.029625
		0.0625	0.210625	0.200125	0.056125	0.100625	0.036625	0.048625	0.027625	0.031125	0.031625	0.050625	0.031125	0.055125	0.026625	0.361625	0.091625	0.236125	0.019625	0.035125	0.019625	0.070625	0.085625	0.047625
		0.015625	0.079125	0.059125	0.023125	0.034125	0.015625	0.019625	0.007625	0.014625	0.009625	0.035125	0.016625	0.026125	0.011625	0.111625	0.022625	0.082625	0.003625	0.015625	0.015125	0.065625	0.024125	0.005625
			WPC-1	WPC-2	SCID023 MN Pl1_A5_129	SCID023 MN Pl1_B1_131	SCID023 MN Pl1_B4_132	SCID023 MN Pl1_C10_134	SCID023 MN Pl1_C11_135	SCID023 MN Pl1_D8_136	SCID023 MN Pl1_E4_138	SCID023 MN Pl1_F11_142	SCID023 MN Pl1_F9_141	SCID023 MN Pl1_G5_143	SCID023 MN Pl1_H4_144	SCID023 MN PL2_A10_148	SCID023 MN PL2_A5_146_L	SCID023 MN PL2_B1_150	SCID023 MN PL2_C11_151	SCID023 MN PL2_E12_155	SCID023 MN PL2_E3_154	SCID023 MN PL2_G11_158	SCID023 MN PL2_G11_158	SCID023 MN PL2_G1_157
P9 CD38int	anti-DNA	1	1.271	1.406	1.317	0.512	0.367	0.18	0.279	0.586	1.368	0.25	0.583	1.5635	1.836	0.21	0.362	0.529	0.298	0.614	0.774	0.249	0.542	0.26
		0.25	0.999	0.9435	0.908	0.147	0.112	0.069	0.119	0.266	1.2865	0.0465	0.129	0.171	0.964	0.077	0.1365	0.206	0.102	0.1685	1.0185	0.08	0.162	0.0985
		0.0625	0.407	0.3555	0.38	0.058	0.0145	0.017	0.015	0.088	0.3555	0	0.024	0.286	0.7125	0.021	0.0385	0.035	0.063	0.054	0.4015	0.1895	0.059	0.0185
		0.015625	0.0895	0.118	0.13	0.023	0	0.009	0.0045	0.031	0.081	0	0.035	0.087	0.162	0	0	0	0.003	0.003	0.147	0.0025	0.016	0
			WPC-1	WPC-2	SCID023 MN Pl1_A5_129	SCID023 MN Pl1_B1_131	SCID023 MN Pl1_B4_132	SCID023 MN Pl1_C10_134	SCID023 MN Pl1_C11_135	SCID023 MN Pl1_D8_136	SCID023 MN Pl1_E4_138	SCID023 MN Pl1_F11_142	SCID023 MN Pl1_F9_141	SCID023 MN Pl1_G5_143	SCID023 MN Pl1_H4_144	SCID023 MN PL2_A10_148	SCID023 MN PL2_A5_146_L	SCID023 MN PL2_B1_150	SCID023 MN PL2_C11_151	SCID023 MN PL2_E12_155	SCID023 MN PL2_E3_154	SCID023 MN PL2_G1_157	SCID023 MN PL2_G11_158	SCID023 MN PL2_G11_158
P9 CD38int	anti-Insulin	1	0.9015	0.9855	0.622	0.163	0.2085	0.136	0.23	0.36	1.1885	0.27	0.126	1.229	2.5595	0.124	0.401	0.371	0.196	0.5	1.2335	0.209	0.1815	0.23
		0.25	0.2455	0.189	0.126	0.045	0.049	0.038	0.06	0.1	0.4405	0.0695	0.039	0.378	2.068	0.025	0.11	0.075	0.055	0.1465	0.343	0.071	0.0695	0.085
		0.0625	0.0835	0.08	0.04	0.025	0.036	0.015	0.0275	0.022	0.1065	0.027	0.012	0.094	0.5675	0.008	0.0435	0.023	0.01	0.056	0.0985	0.0395	0.0165	0.013
		0.015625	0.033	0.0395	0.024	0.015	0.022	0.008	0.0165	0.012	0.0395	0.019	0.014	0.036	0.1615	0	0.026	0.005	0.001	0.0205	0.06	0.025	0.0115	0
			WPC-1	WPC-2	SCID023 MN Pl1_A5_129	SCID023 MN Pl1_B1_131	SCID023 MN Pl1_B4_132	SCID023 MN Pl1_C10_134	SCID023 MN Pl1_C11_135	SCID023 MN Pl1_D8_136	SCID023 MN Pl1_E4_138	SCID023 MN Pl1_F11_142	SCID023 MN Pl1_F9_141	SCID023 MN Pl1_G5_143	SCID023 MN Pl1_H4_144	SCID023 MN PL2_A10_148	SCID023 MN PL2_A5_146_L	SCID023 MN PL2_B1_150	SCID023 MN PL2_C11_151	SCID023 MN PL2_E12_155	SCID023 MN PL2_E3_154	SCID023 MN PL2_G1_157	SCID023 MN PL2_G11_158	SCID023 MN PL2_G11_158
P9 CD38int	anti-LPS	1	1.37963	1.21562	0.889625	0.258625	0.233625	0.136625	0.227125	0.384625	1.97513	0.269625	0.188625	1.47263	1.86462	0.121625	0.383625	0.286625	0.188625	0.571625	1.29313	0.210125	0.307625	0.177625
		0.25	0.457125	0.607625	0.356625	0.071625	0.060125	0.039625	0.062125	0.085625	0.821125	0.052125	0.049625	0.573125	2.15862	0.016625	0.161625	0.060625	0.035625	0.205125	0.726125	0.066625	0.081625	0.060125
		0.0625	0.141625	0.200125	0.140625	0.020625	0.021625	0.014625	0.021125	0.034625	0.253125	0.014625	0.014625	0.173625	0.615625	0.000625	0.044625	0.004625	0.004625	0.071125	0.206625	0.052625	0.020625	0.010625
		0.015625	0.078625	0.059125	0.048625	0.012625	0.013625	0.021625	0.012125	0.018625	0.059125	0.008125	0.014625	0.037625	0.181125	0	0.014625	0.000625	0.094625	0.018625	0.097625	0.019125	0	0.002125
			WPC-1	WPC-2	SCID0221A3H_1	SCID0221B12H_1	SCID0221D11H_1	SCID0221D3H_1	SCID0221D4H_1	SCID0221D7_1	SCID0221E3H_1	SCID0221G1_1	SCID0221G5_1	SCID0221G9H_1	SCID0222B4_1	SCID0222C11_1	SCID0222D8_1	SCID0222D8H_1	SCID0222E11_1	SCID0222E2_1	SCID0222F9H_1	SCID0222G5_1	SCID0222G5H_1	SCID0222H3_1
P12 CD38int	anti-DNA	1	0.46	0.58	0.23	0.5	0.32	1.18	0.41	0.09	0.23	0.06	0.25	1.19	0.66	0.08	0.59	0.8	0.26	0.11	0.75	0.06	0.45	0.18
		0.25	0.19	0.25	0.03	0.11	0.13	0.96	0.15	0.07	0.07	0.08	0.14	0.7	0.44	0.04	0.47	0.09	0.14	0.05	0.42	0.07	0.09	0.07
		0.0625	0.06	0.09	0.04	0.12	0.05	0.39	0.05	0.02	0.03	0.02	0.03	0.22	0.13	0.01	0.21	0.08	0.07	0.02	0.17	0.03	0.04	0.02
		0.015625	0.02	0.07	0.01	0.04	0.02	0.13	0.02	0.05	0.02	0.01	0.01	0.06	0.09	0.02	0.08	0.03	0.03	0.01	0.07	0.02	0.02	0
			WPC-1	WPC-2	SCID0221A3H_1	SCID0221B12H_1	SCID0221D11H_1	SCID0221D3H_1	SCID0221D4H_1	SCID0221D7_1	SCID0221E3H_1	SCID0221G1_1	SCID0221G5_1	SCID0221G9H_1	SCID0222B4_1	SCID0222C11_1	SCID0222D8_1	SCID0222D8H_1	SCID0222E11_1	SCID0222E2_1	SCID0222F9H_1	SCID0222G5_1	SCID0222G5H_1	SCID0222H3_1
P12 CD38int	anti-Insulin	1	0.43	0.51	0.2	0.43	0.32	1.29	0.33	0.12	0.2	0.11	0.31	1.16	0.34	0.05	0.52	0.51	0.28	0.08	0.52	0.07	0.39	0.18
		0.25	0.17	0.21	0.14	0.19	0.08	0.96	0.13	0.03	0.06	0.06	0.13	0.57	0.15	0.04	0.31	0.16	0.12	0.07	0.19	0.05	0.1	0.07
		0.0625	0.04	0.06	0.07	0.11	0.03	0.37	0.05	0.03	0.02	0.01	0.04	0.12	0.05	0.01	0.14	0.05	0.05	0.05	0.06	0.03	0.03	0.03
		0.015625	0.03	0.05	0.01	0.02	0.02	0.12	0.02	0.04	0.01	0.02	0.01	0.05	0.04	0.01	0.04	0.02	0.06	0.01	0.02	0	0.02	0
			WPC-1	WPC-2	SCID0221A3H_1	SCID0221B12H_1	SCID0221D11H_1	SCID0221D3H_1	SCID0221D4H_1	SCID0221D7_1	SCID0221E3H_1	SCID0221G1_1	SCID0221G5_1	SCID0221G9H_1	SCID0222B4_1	SCID0222C11_1	SCID0222D8_1	SCID0222D8H_1	SCID0222E11_1	SCID0222E2_1	SCID0222F9H_1	SCID0222G5_1	SCID0222G5H_1	SCID0222H3_1
P12 CD38int	anti-LPS	1	0.63	0.68	0.16	0.21	0.46	1.4	0.44	0.09	0.25	0.11	0.45	1.29	0.91	0.06	0.73	0.93	0.35	0.11	1.1	0.08	0.63	0.16
		0.25	0.32	0.35	0.06	0.13	0.17	1.19	0.32	0.04	0.09	0.09	0.22	0.9	0.57	0	0.57	0.32	0.2	0.04	0.15	0.04	0.06	0.09
		0.0625	0.16	0.19	0.04	0.19	0.06	0.51	0.08	0.01	0.03	0.03	0.05	0.16	0.24	0	0.32	0.07	0.06	0.02	0.09	0.01	0.04	0.02
		0.015625	0.06	0.08	0.02	0.03	0.02	0.18	0.02	0.02	0.02	0	0	0.06	0.08	0	0.12	0.03	0.04	0	0.14	0	0.02	0
			WPC-1	WPC-2	SCID0241B2_-	SCID0241F6_1	SCID0241F7_1	SCID0241F8_1	SCID0241F11_1	SCID0241G5_1	SCID0241H5_1	SCID0242A10_1	SCID0242B6_1	SCID0242B11_1	SCID0242C4_1	SCID0242C7_1	SCID0242E3_1	SCID0242E7_1	SCID0242F1_1	SCID0242F3_1	SCID0242F7_1	SCID0242F9_1	SCID0242F11_1	SCID0242G1_1
P13 CD38int	anti-DNA	1	0.448	0.5545	0.21	1.24	0.42	0.12	0.02	0.83	0.11	0.06	0.07	0.4	0.07	0.34	0.3	0.05	0.07	0.08	0.1	0.2	0.81	0.09
		0.25	0.4525	0.604	0.09	1.28	0.24	0.05	0.03	0.42	0.06	0.04	0.04	0.2	0.03	0.21	0.26	0.02	0.05	0.05	0.04	0.12	0.94	0.04
		0.0625	0.3525	0.397	0.05	0.62	0.11	0.04	0	0.23	0.04	0.07	0.01	0.09	0.02	0.09	0.17	0.02	0.02	0.02	0.02	0.07	0.65	0.02
		0.015625	0.3335	0.227	0.03	0.28	0.07	0.06	0.02	0.1	0.03	0.04	0.02	0.06	0.03	0.04	0.14	0.03	0.03	0.03	0.03	0.06	0.42	0.03
			WPC-1	WPC-2	SCID0241A3_-	SCID0241A4_-	SCID0241B2_1	SCID0241B11_-	SCID0241C4_-	SCID0241C9_-	SCID0241E10_-	SCID0241F6_1	SCID0241F7_1	SCID0241F8_1	SCID0241F11_1	SCID0241G5_1	SCID0241H5_1	SCID0242A10_1	SCID0242B11_1	SCID0242C7_1	SCID0242D5_-	SCID0242E3_1	SCID0242F11_1	SCID0242H9_-
P13 CD38int	anti-Insulin	1	0.2505	0.349	0.12	0.17	0.2	0.12	0.09	0.12	0.13	0.58	0.19	0.11	0.08	0.71	0.14	0.11	0.4	0.28	0.2	0.25	0.68	0.13
		0.25	0.0905	0.1255	0.06	0.07	0.09	0.07	0.09	0.06	0.06	0.23	0.08	0.04	0.06	0.19	0.05	0.06	0.19	0.12	0.16	0.17	0.42	0.05
		0.0625	0.025	0.0425	0.03	0.03	0.04	0.04	0.05	0.03	0.03	0.06	0.03	0.02	0.03	0.08	0.02	0.03	0.07	0.04	0.07	0.09	0.17	0.01
		0.015625	0.008	0.0175	0.03	0.04	0.03	0.05	0.04	0.02	0.02	0.05	0.02	0.02	0.03	0.03	0.01	0.01	0.04	0.01	0.03	0.03	0.06	0
			WPC-1	WPC-2	SCID0241B2_1	SCID0241F6_1	SCID0241F7_1	SCID0241F8_1	SCID0241F11_1	SCID0241G5_1	SCID0241H5_1	SCID0242A10_1	SCID0242B6_1	SCID0242B11_1	SCID0242C4_1	SCID0242C7_1	SCID0242E3_1	SCID0242E7_1	SCID0242F1_1	SCID0242F3_1	SCID0242F7_1	SCID0242F9_1	SCID0242F11_1	SCID0242H9_
P13 CD38int	anti-LPS	1	0.543	0.58	0.19	0.61	0.33	0.12	0.06	0.51	0.14	0.08	0.09	0.37	0.08	0.35	0.17	0.08	0.08	0.09	0.12	0.14	0.53	0.1
		0.25	0.382	0.366	0.06	0.54	0.14	0.05	0.05	0.24	0.04	0.04	0.02	0.2	0.03	0.17	0.19	0.04	0.03	0.03	0.02	0.07	0.55	0.05
		0.0625	0.229	0.2745	0.02	0.25	0.06	0.01	0.01	0.09	0.01	0.02	0	0.06	0	0.05	0.1	0	0	0	0	0.01	0.38	0.02
		0.015625	0.1035	0.155	0	0.11	0.01	0	0	0.02	0	0.01	0	0.03	0	0	0.05	0	0	0	0	0	0.21	0.01
			WPC-1	WPC-2	SCID0031A10H_1	SCID0031B5H_1	SCID0031C11H_1	SCID0031D12H_1	SCID0031D3HA_1	SCID0031E1_1	SCID0035B7H_1	SCID0035C10H_1	SCID0035D12H_1	SCID0035D3H_1	SCID0035D4H_1	SCID0035H11H_1	SCID0035H9_1	SCID0036A10H_1	SCID0036A5_1	SCID0036B1H_1	SCID0036B5_1	SCID0036C10_1	SCID0036D2H_1	SCID0036E11H_1
P14 CD38int	anti-DNA	1	0.46	0.55	1.71	0.19	0.33	0.43	1.63	0.03	1.11	1.29	0.22	0.2	0.46	0.23	0.74	0.36	0.04	0.46	0.05	0.44	0.2	0.18
		0.25	0.24	0.21	0.88	0.05	0.08	0.11	1.41	0.01	0.41	0.9	0.08	0.07	0.17	0.07	0.63	0.11	0.04	0.12	0.03	0.38	0.07	0.07
		0.0625	0.15	0.17	0.21	0.02	0.04	0.03	0.48	0	0.08	0.27	0.02	0.02	0.06	0.03	0.16	0.04	0.02	0.03	0.01	0.18	0.02	0.02
		0.015625	0.06	0.07	0.06	0.01	0.02	0.01	0.15	0	0.03	0.08	0.02	0.01	0.02	0.01	0.08	0.01	0.01	0.01	0	0.05	0.01	0.02
			WPC-1	WPC-2	SCID0031A10H_1	SCID0031B5H_1	SCID0031C11H_1	SCID0031D12H_1	SCID0031D3HA_1	SCID0031E1_1	SCID0035B7H_1	SCID0035C10H_1	SCID0035D12H_1	SCID0035D3H_1	SCID0035D4H_1	SCID0035H11H_1	SCID0035H9_1	SCID0036A10H_1	SCID0036A5_1	SCID0036B1H_1	SCID0036B5_1	SCID0036C10_1	SCID0036D2H_1	SCID0036E11H_1
P14 CD38int	anti-Insulin	1	0.41	0.45	1.54	0.15	0.29	0.37	1.75	0.04	0.87	1.25	0.16	0.16	0.37	0.2	0.81	0.3	0.08	0.39	0.1	0.59	0.17	0.13
		0.25	0.19	0.17	0.78	0.04	0.07	0.1	0.94	0.03	0.36	0.73	0.06	0.05	0.15	0.05	0.38	0.09	0.04	0.13	0.05	0.44	0.17	0.15
		0.0625	0.06	0.06	0.21	0.03	0.02	0.02	0.1	0.02	0.09	0.24	0.01	0.01	0.05	0.02	0.11	0.02	0.02	0.04	0.02	0.2	0.11	0.07
		0.015625	0.01	0.02	0.05	0.01	0.01	0.01	0.02	0.01	0.03	0.07	0.01	0.02	0.01	0.01	0.04	0.01	0.01	0.01	0.01	0.05	0.02	0.02
			WPC-1	WPC-2	SCID0031A10H_1	SCID0031B5H_1	SCID0031C11H_1	SCID0031D12H_1	SCID0031D3HA_1	SCID0031E1_1	SCID0035B7H_1	SCID0035C10H_1	SCID0035D12H_1	SCID0035D3H_1	SCID0035D4H_1	SCID0035H11H_1	SCID0035H9_1	SCID0036A10H_1	SCID0036A5_1	SCID0036B1H_1	SCID0036B5_1	SCID0036C10_1	SCID0036D2H_1	SCID0036E11H_1
P14 CD38int	anti-LPS	1	0.62	0.68	1.69	0.23	0.38	0.6	1.88	0.03	1.11	1.24	0.22	0.2	0.48	0.26	0.93	0.43	0.07	0.57	0.09	0.61	0.22	0.05
		0.25	0.42	0.43	1.07	0.09	0.11	0.17	1.56	0.03	0.54	0.89	0.09	0.04	0.21	0.08	0.47	0.12	0.05	0.16	0.05	0.49	0.09	0.1
		0.0625	0.15	0.18	0.33	0.02	0.03	0.05	0.78	0.01	0.17	0.31	0.03	0.02	0.08	0.03	0.3	0.05	0.01	0.04	0.02	0.26	0.04	0.04
		0.015625	0.04	0.04	0.09	0.01	0.01	0.01	0.15	0.01	0.05	0.09	0.02	0.01	0.03	0.01	0.1	0.02	0.01	0.01	0.01	0.09	0.02	0.02
			WPC-1	WPC-2	SCID025 MN Pl1_A11_160	SCID025 MN Pl1_B10_162	SCID025 MN Pl1_C1_163	SCID025 MN Pl1_C4_164	SCID025 MN Pl1_D10_166	SCID025 MN Pl1_D11_167	SCID025 MN Pl1_F1_169	SCID025 MN Pl1_F8_173	SCID025 MN Pl1_H1_174	SCID025 MN PL2_A2_177_K	SCID025 MN PL2_A3_178	SCID025 MN PL2_C1_179	SCID025 MN PL2_C12_182	SCID025 MN PL2_C8_181	SCID025 MN PL2_D7_183	SCID025 MN PL2_E11_187	SCID025 MN PL2_F2_189	SCID025 MN PL2_F6_190	SCID025 MN PL2_F8_191	SCID025 MN PL2_G1_192
P16 CD38int	anti-DNA	1	0.964	1.078	0.25	0.3535	0.154	0.334	0.3305	0.442	0.635	0.375	0.124	0.365	0.301	0.013	0.9365	0.378	0.1915	0.272	0.991	0.874	0.27	0.2295
		0.25	0.9545	0.194	0.091	0.1665	0.048	0.055	0.1485	0.295	0.353	0.12	0.065	0.151	0.0785	0	0.261	0.0905	0.097	0.183	0.744	1.0735	0.157	0.1
		0.0625	0.3655	0.234	0.02	0.025	0.023	0.011	0.031	0.101	0.134	0.026	0.018	0.029	0.018	0	0.069	0.0225	0.012	0.053	0.168	0.302	0.029	0.051
		0.015625	0.1185	0.093	0.015	0.0015	0.002	0	0.005	0.021	0.038	0.001	0	0.003	0	0	0.016	0	0.0095	0.028	0.054	0.0745	0	0
			WPC-1	WPC-2	SCID025 MN Pl1_A11_160	SCID025 MN Pl1_B10_162	SCID025 MN Pl1_C1_163	SCID025 MN Pl1_C4_164	SCID025 MN Pl1_D10_166	SCID025 MN Pl1_D11_167	SCID025 MN Pl1_F1_169	SCID025 MN Pl1_F8_173	SCID025 MN PL2_A2_177_K	SCID025 MN PL2_A3_178	SCID025 MN PL2_C1_179	SCID025 MN PL2_C12_182	SCID025 MN PL2_C2_180_K	SCID025 MN PL2_C8_181	SCID025 MN PL2_D7_183	SCID025 MN PL2_E11_187	SCID025 MN PL2_F2_189	SCID025 MN PL2_F6_190	SCID025 MN PL2_F8_191	SCID025 MN PL2_G1_192
P16 CD38int	anti-Insulin	1	0.3445	0.492	0.146	0.2135	0.144	0.251	0.254	0.304	0.566	0.173	0.253	0.118	0.031	0.574	0.025	0.177	0.096	0.292	0.8085	1.114	0.1415	0.1065
		0.25	0.081	0.13	0.034	0.0505	0.023	0.045	0.084	0.09	0.198	0.0375	0.056	0.0275	0.025	0.1515	0.007	0.045	0.038	0.074	0.1605	0.2725	0.028	0.0235
		0.0625	0.019	0.031	0.011	0.016	0.009	0.008	0.025	0.026	0.071	0.011	0.014	0.0075	0.002	0.045	0.0015	0.016	0.006	0.013	0.0355	0.0535	0.0035	0.0065
		0.015625	0.0165	0.008	0.005	0.011	0	0	0.01	0.011	0.011	0.006	0.003	0.006	0.004	0.0105	0.001	0.006	0.0045	0.006	0.0075	0.01	0	0.001
			WPC-1	WPC-2	SCID025 MN Pl1_A11_160	SCID025 MN Pl1_B10_162	SCID025 MN Pl1_C1_163	SCID025 MN Pl1_C4_164	SCID025 MN Pl1_D10_166	SCID025 MN Pl1_D11_167	SCID025 MN Pl1_F1_169	SCID025 MN Pl1_F8_173	SCID025 MN PL2_A2_177_K	SCID025 MN PL2_A3_178	SCID025 MN PL2_C1_179	SCID025 MN PL2_C12_182	SCID025 MN PL2_C2_180_K	SCID025 MN PL2_C8_181	SCID025 MN PL2_D7_183	SCID025 MN PL2_E11_187	SCID025 MN PL2_F2_189	SCID025 MN PL2_F6_190	SCID025 MN PL2_F8_191	SCID025 MN PL2_G1_192
P16 CD38int	anti-LPS	1	0.664625	0.654625	0.123625	0.210625	0.118625	0.223625	0.202125	0.251625	0.461625	0.191625	0.254625	0.110625	0.051625	0.545625	0.016625	0.160125	0.076625	0.220625	0.838625	1.10413	0.134625	0.106625
		0.25	0.258125	0.336625	0.043625	0.045125	0.018625	0.031625	0.063625	0.055625	0.245625	0.036125	0.052625	0.030625	0.000625	0.175625	0.000625	0.040125	0.026125	0.066625	0.248125	0.412125	0.057125	0.043125
		0.0625	0.064625	0.100625	0.022625	0.002625	0.028625	0	0.015125	0.018625	0.071625	0	0.007625	0.000125	0	0.048625	0	0.002125	0	0.009625	0.049125	0.101625	0.010625	0.001125
		0.015625	0.017625	0.012625	0.017625	0	0.007625	0	0.000625	0	0.009625	0	0.002625	0.002625	0.003625	0.006625	0	0.000625	0	0	0.007625	0.013625	0	0

## Sheet: Fig. 4 b
4.b		%
HD1	Polyreactive with Mutation	0
	Polyreactive - no Mutation	6.9
	Non-polyreactive with Mutation	3.4
	Non-polyreactive - no Mutation	89.7
HD2	Polyreactive with Mutation	0
	Polyreactive - no Mutation	6.9
	Non-polyreactive with Mutation	3.4
	Non-polyreactive - no Mutation	89.7
HD	Polyreactive with Mutation	3.7
	Polyreactive - no Mutation	3.7
	Non-polyreactive with Mutation	3.7
	Non-polyreactive - no Mutation	88.9
P1	Polyreactive with Mutation	0
	Polyreactive - no Mutation	18.8
	Non-polyreactive with Mutation	16.7
	Non-polyreactive - no Mutation	71.9
P12	Polyreactive with Mutation	20.8
	Polyreactive - no Mutation	16.7
	Non-polyreactive with Mutation	37.5
	Non-polyreactive - no Mutation	25
P14	Polyreactive with Mutation	11.1
	Polyreactive - no Mutation	22.2
	Non-polyreactive with Mutation	19.4
	Non-polyreactive - no Mutation	47.2
P9	Polyreactive with Mutation	0
	Polyreactive - no Mutation	25
	Non-polyreactive with Mutation	15
	Non-polyreactive - no Mutation	60
P13	Polyreactive with Mutation	0
	Polyreactive - no Mutation	19.4
	Non-polyreactive with Mutation	16.7
	Non-polyreactive - no Mutation	63.9
P16	Polyreactive with Mutation	13.6
	Polyreactive - no Mutation	13.6
	Non-polyreactive with Mutation	50
	Non-polyreactive - no Mutation	22.7

## Sheet: Fig. 4 c
4c	HC	pRD
	6.9	18.75*
	8.57	37.5
	7.41	19.44
		33.33
		25
		27.27
		*infant

## Sheet: Fig. 4 d
4d	C3 HD12	C4 HD13	C7 HD24		P1*	P9	P12	P13	P14	P16
	0.76	0.49	0		0	0	1.48	1.58	9.07	1.31
	0.98	0.44	0.05		0	0.05	0	0.16	1.69	2.19
	0.93	0.44	0		1.09	0	0	0.49	0.11	2.57
	2.19	0.76	0.27		0	1.58	0	0.11	1.42	1.09
	1.31	2.35	0		1.15	0.87	0	0.55	1.26	1.75
	3.55	0.6	0.27		0	15.68	0	0.6	1.31	0.82
	1.31	0.38	0.66		0	0.71	0	4.97	9.78	0.38
	0.11	0.55	0		0	0	0	0.93	4.75	12.24
	0	0.76	3.39		13.55	0	0	0.33	0.44	1.53
	0.55	0.55	1.04		0	0	1.04	1.8	1.48	1.15
	0.27	0.55	0.11		0	10.49	0	2.9	0.76	0.76
	0.44	0.76	0.05		0	38.79	0.82	0	1.8	0.38
	14.32	0.98	0		0	0	0	0.27	3.5	1.31
	0.71	0.87	0		0	0	0.16	4.48	1.04	0.38
	0.82	0.71	0		3.22	0	0	0.11	2.73	0.71
	0.93	0.27	0.11		0.76	40.21	0	1.86	0.11	0.66
	0.49	0.49	0.38		0.76	0	0	0.6	1.09	0.44
	0	0.6	0.16		3.33	4.64	2.02	1.64	29.83	2.29
	0.71	0.44	0.22		0.16	0	0	2.68	0.05	18.03
	0.38	1.31	0.66		0.16	0	0	0.11	0.93	4.59
	1.37	0.87	0.05		0.38	1.48	13.33		3.11	0.93
	0.55	0.44	6.01		2.73	0.38	0.16		0.98	0.82
	0.49	0.33	1.75		1.69	1.53	3.55		2.08
	1.48	0.6	0.16		0.66	0.33	0		1.09
	0.87	0.76	0.11		0.6		0.55		7.1
	0.66	0	0.71		0		1.04		1.15
	0.49	0.93	0.27		0.22		0		3.5
	1.48	0.76			1.04		0		1.26
	5.08	0.49			0.05		3.44		0.22
		0.55			1.91		0		0
		0.76			2.79		0.11		0
		0.93			0		0.55
		1.31
		1.04
		0

## Sheet: Fig.4 e
4.e	HC	RAG
	17.24	23.53*
	12.5	40
	18.75	25
		36.36
		57.14
		33.33
		*infant
