# Supplementary material for: Partial RAG deficiency in humans induces dysregulated peripheral lymphocyte development and humoral tolerance defect with accumulation of T-bet+ B cells
Source: Nat Immunol. 2022 Jul 28;23(8):1256–72. doi: 10.1038/s41590-022-01271-6 (PMC9355881; doi:10.1038/s41590-022-01271-6)
Supplement: Source Data Fig. 5 — Statistical Source Data. [file 41590_2022_1271_MOESM9_ESM.xlsx]

## Sheet: Fig. 5 a
5. a	IDs	Cloned sequences	Polyreactive clones
	C3	29	0
	C4	35	0
	C7	27	0
	P1	25	7
	P9	24	0
	P12	35	1
	P13	20	0
	P14	24	12
	P16	21	1

## Sheet: Fig. 5 b
5b		Non-Polyreactive	Polyreactive
	C3	0	0
	C4	0	0
	C7	0	0
	P1	0.194506	0.241947
	P9	0	0
	P12	0.0158549	0
	P13	0	0
	P14	0.0482002	0.0790483
	P16	0.00489237	0

## Sheet: Fig. 5 c
5 c		CD38int	CD38-	CD27+
	SCID0262A9	0.227715
	SCID0262B11	0.0189762
	SCID0262B2	0.137578
	SCID0262C12	0.0142322
	SCID0262C7	0.00474406
	SCID0262F7	0.0189762
	SCID0262F9	0.0142322
	SCID0221D11		0.00951294	0.00634196
	SCID0031A10 T1	0.005784	0.001928
	SCID0031B1 T1	0.003856
	SCID0031B5 T1	0.013496		0.007712
	SCID0031C10 T1	0.005784		0.013496
	SCID0031C11 T1			0.001928
	SCID0031D3A T1		0.005784	0.01928
	SCID003.2_SCID0035B4 T1		0.005311
	SCID0035C8 T1	0.007712
	SCID0035D1 T1		0.001928
	SCID0035D3 T1		0.001928
	SCID0036B1 T1	0.003856
	SCID003.2_SCID0036D2 T1			0.010621
	SCID0036E11 T1		0.007712	0.003856
	SCID003.2_SCID0036F2 T1		0.005311	0.005311
	SCID0252F8 T1		0.004892
	SCID0031B5 T2	0.010621		0.015932
	SCID0031C11 T2			0.005311
	SCID0036E11 T2		0.005311	0.005311
	SCID0252F8 T2	1e-09

## Sheet: Fig. 5 d
5 d	HC	pRD
	0.551724	0.625*
	0.485714	4.83333
	0.851852	1.36111
		2.05556
		1.45
		3.59091
		*infant
