# Supplementary material for: Partial RAG deficiency in humans induces dysregulated peripheral lymphocyte development and humoral tolerance defect with accumulation of T-bet+ B cells
Source: Nat Immunol. 2022 Jul 28;23(8):1256–72. doi: 10.1038/s41590-022-01271-6 (PMC9355881; doi:10.1038/s41590-022-01271-6)
Supplement: Source Data Fig. 6 — Statistical Source Data. [file 41590_2022_1271_MOESM10_ESM.xlsx]

## Sheet: Fig. 6 b
6 b
		HC							pRD
		antigen experienced					infant		antigen experienced					infant
	CD38int	1.8965	1.3071	1.2135	1.5956	1.32094	1.206979817*		36.394	1.5498	118.97	22.157	32.252	2.5821*
	CD38-	1.6495	2.6057	3.2564	2.47143	1.48518				1.7391	10.948	1.5524	2.2428
	CD27+	2.2761	2.7153	1.633	1.93444	1.60042	2.661471018*		2.6929	2.5002	76.12	1.7166	19.218	5.5813*
