# Supplementary material for: Partial RAG deficiency in humans induces dysregulated peripheral lymphocyte development and humoral tolerance defect with accumulation of T-bet+ B cells
Source: Nat Immunol. 2022 Jul 28;23(8):1256–72. doi: 10.1038/s41590-022-01271-6 (PMC9355881; doi:10.1038/s41590-022-01271-6)
Supplement: Source Data Fig. 7 — Statistical Source Data. [file 41590_2022_1271_MOESM11_ESM.xlsx]

## Sheet: Fig. 7 b
7b	Memory			PC
	HC	pRD		HC	pRD
	1.64	19.8		0.99	9.01
	0.5	52.6		0.14	72.4
	1.11	37.5		2.21	2.45
	6.1	23.1		3.05	13.5
	0.65	20.6		1.8	33.6
	5.84	11.3*		5.72	5.56*
		*infant

## Sheet: Fig. 7 d
7 d		CD25	CD86
	HC plasma stimulated	8964	14355
	pRD patient plasma stimulated	16986	25250
	Unstimulated	7802	21124

## Sheet: Fig. 7 e
7 e			HC plasma						pRD plasma
CD25	Day 0		70.5	44	25.1
	Only IL-21		6606	6292	6386				8155	7802	8037
	1.25% plasma		7910	8406	9672	9026	6582		9391	10183	13839	12559	10074
	2.5% plasma		10669	9700	11806	10455	7485		11016	12766	16573	14568	12375
	5% plasma		12481	10188	13319	12343	8964		12500	14682	16986	15733	15697
	10% plasma		14046	9927	14718	15273	9548		13411	17064	16320	16061	19552
	20% Plasma		12858	9100	13852	14132	11644		12293	16445	14959	16203	19709
CD86			HC plasma						pRD plasma
	Day 0		975	1022	938
	Only IL-21		7057	9114	9526				23490	24792	23679
	1.25% plasma		19224	17728	17839	17648	19064		22108	25110	21775	21993	20539
	2.5% plasma		20414	18619	19351	19747	21011		22019	25460	23626	23144	21859
	5% plasma		21770	18405	17805	18644	22187		20696	25250	21223	21797	23455
	10% plasma		23197	17174	18065	20019	18087		18462	24439	18974	20219	22730
	20% Plasma		18025	13820	14355	14987	14278		14532	21480	17175	19515	20070

## Sheet: Fig. 7 f
7f	HC	pRD
LPS	0.0261	0.7291
ng/ml	0.2007	1.498
	0.0602	1.8186
	0.0174	1.2409
	0.0177	1.0783
	0.1522	0.3067
	0.0133	2.2726
	0.0338	1.489
	0.124	1.0453
	0.2189	1.4741
	0.1831	0.0068*
	0.0038
	0.7075
		*infant

## Sheet: Fig. 7 g
7g	HC	pRD
EBV	0	144
IU/ml	0	0
	0	0
	0	0
	0	600
	0	175
	0	2600
	0	49
	0	0
	0	0
	0	50
	0	0
	0	0*
	0
	0
		*infant

## Sheet: Fig. 7 h
7 h	HC	pRD
CMV	0	175
IU/ml	0	0
	0	0
	0	0
	0	0
	0	0
	0	500
	0	0
	0	0
	0	0
	0	0
	0	96
	0	0*
	0
	0
		*infant

## Sheet: Fig. 7 i
7i	HD	pRD
sIL2R	1.359	3.404
ng/ml	1.296	3.478
	0.89	8.236
	1.507	3.783
	1.324	1.017
	1.65	1.579
	1.501	1.179
	1.137	3.82
	1.925	2.595
	3.791	4.169
	1.674	4.386*
		*infant

## Sheet: Fig. 7 j
7 j	HD	pRD
BAFF	0.7647	3.8742
ng/ml	0.5853	2.9333
	0.7948	1.9862
	0.8282	2.836
	1.0303	2.2773
	0.9627	1.0973
	0.763	1.1868
	0.7216	13.4954
	0.9223	1.8585
	0.7814	1.7522
	0.6804	1.269
	0.6275	4.9369
	0.6305	1.9221
	0.4786	2.0863
	0.9204	2.2991*
	0.8608
	1.1004
	0.7334	*infant
	0.8483
	0.5721

## Sheet: Fig. 7 k
7k	HC	pRD
IFN-y	0	2.863
	0	0
	0	0.729
	0	53.101
	0	21.927
	0	0
	0	5.117
	0	0
	0	0.168
	0.504303	0.392
	0.952899	1.514
		0
		0.616
		0*
		* infant

## Sheet: Fig. 7 l
7 l	HC	pRD
IL-10	0	5.71
pg/ml	0	0
	0	5.293
	0	6.127
	0	69.265
	0	16.411
	0	0
	0	0
	0	0
	0	2.175
	0	0
	0	0
	0	0
		0*
