# Supplementary material for: Partial RAG deficiency in humans induces dysregulated peripheral lymphocyte development and humoral tolerance defect with accumulation of T-bet+ B cells
Source: Nat Immunol. 2022 Jul 28;23(8):1256–72. doi: 10.1038/s41590-022-01271-6 (PMC9355881; doi:10.1038/s41590-022-01271-6)
Supplement: Source Data Fig. 8 — Statistical Source Data. [file 41590_2022_1271_MOESM12_ESM.xlsx]

## Sheet: Fig. 8 b
8b		HC												pRD
		antigen experienced										Infant		antigen experienced								Infant
	Treg	6.89	4.96	7.63	6.76	4.8	6.2	9.62	8.39	7.15	6.51	7.99*		3.49	4.27	3.43	4.14	5.68	4.98	2.97	0.46	6.41*
	Naive	23.65	53.41	57.27	50.44	42.65	31.24	48.81	49.01	38.63	57.22	85.8*		0.59	29.01	6.02	13.04	18.02	20.52	6.12	2.72	36.41*
	Memory	50.19	32.6	27.06	30.96	45.79	53.09	31.81	31.42	45.78	29.36	12.7*		53.08	53.32	55.72	47.07	65.36	52.74	75.88	68.18	47.92*
	Tfh	18.9	7.59	7.36	11.1	6.64	8.9	8.74	10.63	8.37	6.61	1.31*		41.69	13.21	33.12	32.11	10.09	21.19	14.75	27.97	8.08*
												*infant

## Sheet: Fig. 8 d
8 d	HDs												Pts
CXCR5- memory	adult										infant		adult								infant
CCR7- PD-1+	9.8	14.7	4.72	12	10.6	14.6	15	14.3	18.1	14.8	4.1*		51	23.4	13.8	22.3	23.5	37.4	16	20.3	7.03*
CCR7+ PD-1-	60.1	45.3	70.6	44.8	53.6	42.9	49.3	45	37.3	41.9	76.5*		23.2	32.7	53.4	23.8	41.7	11.1	31.5	40.5	49.7*
CCR7- PD-1-	27.6	37.5	21.6	39	25.7	35.4	28.7	33.8	35.8	37	17.9*		16.9	40	29.8	47.9	18.5	46.8	45.4	28.6	40.5*
CCR7+ PD-1+	2.48	2.55	3.08	4.12	10.1	7.1	6.98	6.9	8.75	6.25	1.51*		8.93	3.93	3.02	6.03	16.3	4.75	7.22	10.6	2.81*
											*infant

## Sheet: Fig. 8 f
8 f	HDs												Pts
cTfh	adults										infant		adults								infant
Tfh CCR7- PD-1+	11.5	24.6	18.4	16.2	19.6	10.1	7.21	13.7	17.5	13.1	35.8*		22.9	29.7	36.3	23.5	30.4	24.2	33.2	51.6	66.7*
Tfh CCR7+ PD-1-	49.3	45.9	53.2	49.1	38.2	56.9	63.5	48.7	48.4	47	25.8*		36.6	29.7	34.2	41.7	22.7	29.3	25.2	17.1	7.41*
Tfh CCR7- PD-1-	32.1	18.8	20.2	25.8	25	24	18.1	28.1	20	27.4	14.7*		18.7	22.9	14.2	18.5	19.6	22.5	32.6	17.8	13.9*
Tfh CCR7+ PD-1+	7.07	10.7	8.14	8.82	17.2	9.07	11.1	9.54	14	12.6	23.7*		21.8	17.6	15.2	16.3	27.3	23.9	8.95	13.6	12*
											*infant

## Sheet: Fig. 8 g
8 g		IFN-ɣ	TNF-α	IL-21
	stimulated HC-Ag	0.244	0.645	0.085
	stimulated pRD-Ag patient	0.416	0.886	0.206

## Sheet: Fig. 8 h
8 h	HC	pRD
IFN-ɣ	30.65	71.6
	19.75	29.6
	24.4	41.5
	25.2	41.55
	31.3
	34.75
	16.2
TNF-α	HC	pRD
	79.85	96.1
	37.65	85.85
	64.45	85.9
	62.5	88.6
	55.45
	63.6
	68.8
IL-21	HC	pRD
	9.035	14.4
	8.47	18.05
	8.51	13.9
	5.255	20.55
	6.885
	5.855
	8.66

## Sheet: Fig. 8 i
8 i		IFN-ɣ	TNF-α	IL-21
		Treg
	HC activated	8.51	64.1	4.28
	pRD activated	11.8	66.2	7.81
		IFN-ɣ	TNF-α	IL-21
		Naïve
	HC activated	3.05	63.4	1.01
	pRD activated	16.6	79.1	4.38
		IFN-ɣ	TNF-α	IL-21
		Memory
	HC activated	41.6	94.7	7.47
	pRD activated	39.4	96.9	19.8
		IFN-ɣ	TNF-α	IL-21
		cTfh
	HC activated	16.5	93.7	6.9
	pRD activated	20.9	95.2	11.01

## Sheet: Fig. 8 j
8 j		HDs								Pts
IFN-ɣ	Treg	8.51	1.28	2.4	7.66	10	9.81	3.43		11.8	4.22	5.32	15.2
	Naive	4.8	2.74	0.41	2.01	1.98	4.74	3.05		68.5	16.6	2.29	45.9
	Memory	45.7	48.78	25.13	41.6	34.75	51.1	29.43		73.33	35.45	39.4	39.1
	Tfh	34.7	23.25	11.7	20.75	27.55	16.55	14.85		37	18.8	20.9	12.9
		HDs								Pts
TNF-α	Treg	65.1	22.3	51.8	54.6	53.5	46.7	55.7		70.6	32.2	66.2	73.8
	Naive	75.85	44.5	63.4	57.2	55.9	52.85	71.4		81.3	76	71.55	79.1
	Memory	95.6	94.73	90.23	92	90.3	93	96.43		93.1	96.9	94.83	93.8
	Tfh	96.3	91.65	91.9	89.5	86.4	88.75	93.75		92.2	95.4	95.2	96.85
		HDs								Pts
IL-21	Treg	2.42	0.31	2.09	4.28	6.44	1.36	1.03		5.84	0.73	4.55	7.81
	Naive	2.44	1.01	0.79	0.44	0.68	2.11	2.56		4.38	6.28	1.09	1.29
	Memory	6.56	7.47	13.3	10.77	15.2	5.09	13.35		12.53	13.35	19.8	21.9
	Tfh	4.06	2.75	7.18	5	6.94	3.89	5.76		14.2	5.47	16	11.1

## Sheet: Fig. 8 m
8 m
		HC			pRD
	P9	48			74.5
	P13	51.9	46.6		69.1	64.5
	P14	16	16.9		40.2	39
	P16	30.8			42.3
