# Supplementary material for: Partial RAG deficiency in humans induces dysregulated peripheral lymphocyte development and humoral tolerance defect with accumulation of T-bet+ B cells
Source: Nat Immunol. 2022 Jul 28;23(8):1256–72. doi: 10.1038/s41590-022-01271-6 (PMC9355881; doi:10.1038/s41590-022-01271-6)
Supplement: Source Data Extended Data Fig. 1 — Statistical Source Data. [file 41590_2022_1271_MOESM13_ESM.xlsx]

## Sheet: Ext. Fig. 1 c
1 c		pRD
CD19	3-6 mo	476
	2-6 yo	114	70	16
	12<	109	1681	35	300	14	89	21	10	18	31	11	13
		Mean	Upper limit	Lower limit
HC reference ranges	3-6 mo	1550	3000	430
	2-6 yo	750	1400	390
	12<	300	570	110

## Sheet: Ext. Fig. 1 d
1 d		pRD
CD3	3-6 mo	203
	2-6 yo	1372	371	428
	12<	792	1619	658	368	720	422	500	629	148	926	449	341
		Mean	Upper limit	Lower limit
HC reference ranges	3-6 mo	3930	5600	2500
	2-6 yo	2390	3700	1400
	12<	1480	2200	1000

## Sheet: Ext. Fig. 1 e
1 e		pRD
CD4	3-6 mo	145
	2-6 yo	457	237	181
	12<	401	680	567	186	448	200	280	350	290	280	360	168
		Mean	Upper limit	Lower limit
HC reference ranges	3-6 mo	2850	4000	1800
	2-6 yo	1380	2200	700
	12<	840	1300	530

## Sheet: Ext. Fig. 1 f
1 f		pRD	Pts
CD8	3-6 mo	45
	2-6 yo	600	93	209
	12<	399	980	28	115	208	191	204	325	180	526	86	117
		Mean	Upper limit	Lower limit
HC reference ranges	3-6 mo	1050	1600	590
	2-6 yo	840	1300	490
	12<	530	920	330
