# Supplementary material for: Partial RAG deficiency in humans induces dysregulated peripheral lymphocyte development and humoral tolerance defect with accumulation of T-bet+ B cells
Source: Nat Immunol. 2022 Jul 28;23(8):1256–72. doi: 10.1038/s41590-022-01271-6 (PMC9355881; doi:10.1038/s41590-022-01271-6)
Supplement: Source Data Extended Data Fig. 2 — Statistical Source Data. [file 41590_2022_1271_MOESM14_ESM.xlsx]

## Sheet: Ext. Fig. 2 b
2 b	HC	pRD			HC	pRD
Cytoplasm	1.04649	0.52918728*		Nucleus	0.935387	1.4354968*
(RU)	0.737788	2.021		(RU)	1.26726	1.95772
	1.49067	1.26937			1.07791	1.60888
	1.6723	2.09452			1.09438	2.31403
	0.539692	4.01151			0.757614	3.84601
	0.401297	1.5053			0.729721	1.72236
	1.14065	0.855277			1.13773	0.878299
		2.64451				1.5881
		1.6775				1.33673
		0.852786				1.00634
		1.20328				0.923475
		0.792462				0.876735
		1.98985				1.52011
*infant

## Sheet: Ext. Fig. 2 c
2 d			HC											pRD
			C1	C3	C5	C7	C8	C17	C18	C19	C20	C22		P1	P2	P3	P4	P6	P7	P8	P9	P10	P11	P12	P13	P14	P15	P16
	293	400x	0.136333	0.547333	0.133833	0.405333	0.365333	0.423833	0.190333	0.324333	0.232333	0.235333		0.371833	0.277333	0.197833	0.392833	0.894	-0.00516667	0.6185	0.204333	0.314833	0.432833	0.535833	0.408333	0.193333	0.122333	0.436333
	HM-2	400x	0.245083	0.709083	0.347583	0.612083	0.469583	0.327083	0.113583	0.501083	0.250083	0.227583		0.669583	0.792583	0.397583	0.615583	0.4995	0.160083	0.7225	0.324583	0.946583	0.773083	1.02308	0.536583	0.563583	0.322583	0.897583
	IF	400x	0.577417	0.885917	0.375417	0.759417	0.595917	0.340417	0.108417	0.893917	0.375417	0.629417		0.771417	1.10092	0.680917	0.570417	1.098	0.144917	1.1945	0.575917	0.702917	1.10742	1.40842	0.818917	0.524417	0.570917	1.06442
	PCNA	400x	0.201667	0.512167	0.170167	0.336667	0.271167	0.230167	0.0456667	0.374667	0.161667	0.132667		0.504167	0.475667	0.325167	0.463667	0.703	0.0401667	0.9755	0.287167	0.486167	0.567667	0.779667	0.544167	0.314667	0.227667	0.686167
	PL-7	400x	0.362167	0.891667	0.334667	0.625167	0.613167	0.393167	0.122667	0.596667	0.288667	0.224167		0.852167	0.957167	0.584167	0.713167	0.7565	0.105667	1.076	0.486167	0.795167	0.960167	1.25517	0.854167	0.571167	0.396667	0.898167
	ROSSA	400x	0.17175	0.60675	0.05225	0.46325	0.33075	0.16975	-0.10525	0.30375	0.10125	0.01225		0.56225	0.59825	0.34475	0.47775	0.93	0	1.0735	0.24025	0.52525	0.58125	0.86525	0.55475	0.32525	0.13725	0.72575
	RPP-PO	400x	0.0980833	0.379583	0.0830833	0.273083	0.295083	0.253083	0.0695833	0.251083	0.147583	0.113083		0.386083	0.465083	0.240583	0.319583	0.543	0.0240833	0.551	0.241583	0.367583	0.353083	0.495583	0.408583	0.282083	0.124083	0.377083
	TG	400x	0.41	0.7465	0.3	0.6515	0.5025	2.292	0.124	0.613	1.0535	0.2155		0.6995	0.784	0.5495	0.562	0.669	0.1985	0.6535	0.4575	0.6655	0.895	1.239	0.948	0.516	0.387	0.9865
	TPO	400x	0.79025	0.77825	0.39925	0.97575	0.53375	0.32925	0.12375	0.55825	0.43875	0.33825		0.79475	1.03875	0.51075	0.61725	0.3915	0.18425	0.3825	0.63275	0.68475	0.87425	1.11725	0.74725	0.54575	0.60975	1.55675
	tTG	400x	0.422125	0.117625	0.529125	0.254125	0.037625	0.244625	0.345125	0.026125	-0.142875	0.452625		0.242625	1.05462	0.746625	1.09712	0.578625	0.308125	0.863125	1.11562	0.519125	0.783625	2.01412	0.946125	1.12262	0.477125	1.49012
	U1CP	400x	0.21775	0.88075	0.16675	0.41275	0.98225	0.43975	0.30525	0.53275	0.23475	0.21025		0.53725	0.63825	0.35375	0.62175	0.5225	0.05225	0.755	0.26725	0.61475	0.70125	0.76425	0.60975	0.30675	0.24275	0.71475
	IFN-ɑ	400x	0.1725	0.2525	0.2195	0.2095	0.2175	0.24	0.1345	0.1705	0.1195	0.2055		0.061	2.621	2.386	2.626	0.395	0.017	2.5315	0.101	0.052	0.4425	1.5805	0.2055	1.0485	0.0935	1.8145
	IFN-ω	400x	0.248	0.168	0.1285	0.2455	0.305	0.2165	0.149	0.182	0.232	0.155		0.213	0.109	0.369	0.2215	0.339	0.1455	0.7095	0.1345	0.153	0.226	0.269	0.251	1.438	0.149	0.4235
	IL-12	400x	0.6205	0.758	0.7235	0.7165	0.591	0.697	0.465	0.467	0.4285	0.697		0.1805	0.2775	2.4465	0.4515	0.8995	0.1145	1.2715	0.3745	0.25	1.5355	2.38	0.6485	1.2235	0.254	1.37
	ssDNA	400x	0.360667	0.816667	0.364167	0.716667	0.721667	0.666167	0.402167	0.590167	0.445167	0.557167		0.687167	0.806667	0.501167	0.813167	0.426	0.0986667	0.7315	0.452667	0.815167	0.825167	1.45317	0.827167	0.468667	0.463167	1.08767
	dsDNA	400x	0.33375	0.70875	0.27825	0.54575	0.55075	0.30975	0.12475	0.47925	0.21575	0.16075		0.58325	0.82075	0.44075	0.78125	0.36	0.06375	0.9675	0.41975	0.79825	0.80375	1.15575	0.77075	0.41925	0.37375	0.75225

## Sheet: Ext. Fig. 2 d
		C1	C5	C7	C8	C17	C18	C19	C20	C3	C22	C4		P1*	P2	P3	P4	P6	P7	P8	P9	P10	P11	P12	P13	P14	P15	P16
IFN-ɑ	100x	0.3975	0.402	0.3975	0.259	0.276	0.3075	0.2975	0.173	0.369	0.233	0.338		0.102	2.5965	2.604	2.7595	1.799	0.052	2.7425	0.216	0.132	2.098	2.576	0.5745	2.529	0.242	2.565
	200x	0.3005	0.3105	0.22	0.275	0.3225	0.177	0.216	0.1715	0.2675	0.2385	0.209		0.073	2.623	2.6065	2.624	0.7705	0.027	2.5995	0.1585	0.0695	1.122	2.4065	0.297	1.919	0.145	2.4425
	400x	0.1725	0.2195	0.2095	0.2175	0.24	0.1345	0.1705	0.1195	0.2525	0.2055	0.118		0.061	2.621	2.386	2.626	0.395	0.017	2.5315	0.101	0.052	0.4425	1.5805	0.2055	1.0485	0.0935	1.8145
	800x	0.142	0.161	0.1435	0.1585	0.178	0	0.098	0.093	0.235	0.149	0.0675		0.032	2.5625	1.4335	2.6135	0.2145	0.008	1.812	0.055	0.034	0.2685	0.9815	0.136	0.6115	0.056	1.159
IFN-ω	100x	0.639	0.269	0.5005	0.548	0.29	0.2865	0.3835	0.474	0.325	0.2745	0.295		0.251	0.2455	0.9945	0.366	1.4265	0.221	2.596	0.241	0.254	0.2905	1.38	0.3615	0.353	0.249	0.727
	200x	0.354	0.1765	0.3135	0.4615	0.271	0.206	0.2185	0.3775	0.213	0.196	0.1675		0.239	0.2185	0.59	0.367	0.614	0.139	1.653	0.218	0.135	0.256	0.544	0.3915	0.193	0.175	0.5415
	400x	0.248	0.1285	0.2455	0.305	0.2165	0.149	0.182	0.232	0.168	0.155	0.0915		0.213	0.109	0.369	0.2215	0.339	0.1455	0.7095	0.1345	0.153	0.226	0.269	0.251	1.438	0.149	0.4235
	800x	0.173	0.0935	0.1185	0.205	0.511	0	0.1775	0.1685	0.115	0.107	0.067		0.207	0.264	0.1845	0.171	0.1735	0.11	0.298	0.0915	0.1195	0.155	0.138	0.195	0.0805	0.1385	0.3045
IL-12	100x	0.894	1.2255	1.1255	0.801	0.834	0.845	0.6145	0.6675	1.0305	1.0735	0.983		0.2965	0.422	2.598	0.4515	1.759	0.23	2.395	0.581	0.3405	2.0955	2.564	0.753	2.254	0.425	1.95
	200x	0.8155	1.0135	0.927	0.6735	0.717	0.6515	0.5325	0.562	0.914	0.8165	0.6635		0.2685	0.301	2.587	0.5485	1.278	0.171	1.836	0.463	0.305	1.937	2.5685	0.7625	1.616	0.3355	1.682
	400x	0.6205	0.7235	0.7165	0.591	0.697	0.465	0.467	0.4285	0.758	0.697	0.387		0.1805	0.2775	2.4465	0.4515	0.8995	0.1145	1.2715	0.3745	0.25	1.5355	2.38	0.6485	1.2235	0.254	1.37
	800x	0.439	0.563	0.453	0.4445	0.497	0	0.316	0.288	0.5805	0.564	0.257		0.1125	0.208	1.767	0.3325	0.658	0.0785	0.798	0.255	0.1785	0.941	1.8075	0.4885	0.683	0.165	0.9615
														* infant

## Sheet: Ext. Fig. 2 e
2 f		HC AVE	P10	P11	P8	P14	P3	P2	P12	P9	P13	P16	P1*	P4	P7	P15	P6
9G4	100	1.80801	0.0982619	2.64926	2.48726	2.64526	1.80326	2.15326	2.72226	1.48326	1.77226	2.55326	0.568262	2.47726	2.22726	0.533262	2.18858
	200	1.29301	0.0602619	2.38026	1.86726	2.30526	1.28626	2.04826	2.54126	0.979262	1.30526	2.52526	0.257262	2.26826	1.59226	0.361262	1.69387
	400	0.836512	0.0542619	1.90126	1.14226	1.66726	0.790262	1.75026	2.43026	0.545262	0.829262	2.51926	0.102262	1.80026	0.857262	0.190262	1.03644
	800	0.454762	0.0332619	1.21226	0.607262	0.958262	0.412262	1.30726	1.87526	0.299262	0.463262	2.49226	0.0422619	1.14826	0.452262	0.0982619	0.557663
	1600	0.234762	0.0182619	0.674262	0.332262	0.458262	0.214262	0.748262	1.23226	0.145262	0.250262	2.08726	0.0252619	0.609262	0.373262	0.0352619	0.345439
	3200	0.113762	0.0292619	0.361262	0.164262	0.251262	0.100262	0.403262	0.639262	0.0532619	0.133262	1.30726	0	0.305262	0.101262	0	0.135822
	6400	0	0.0032619	0.174262	0.0692619	0.141262	0.0352619	0.181262	0.306262	0.0292619	0.0602619	0.727262	0	0.151262	0.0432619	0	0
	12800	0	0	0.0762619	0.0132619	0.0412619	0.0132619	0.0772619	0.148262	0	0.0192619	0.358262	0	0.0702619	0.0022619	0	0
	25600	0	0.0032619	0.0632619	0.0182619	0.0192619	0	0.0252619	0.0692619	0	0	0.172262	0	0.0452619	0	0	0
	51200	0	0.0092619	0.0182619	0.0002619	0.0122619	0.0082619	0.0122619	0.0252619	0	0	0.0772619	0	0	0	0	0
	102400	0	0.0172619	0.0152619	0.0012619	0.0012619	0	0	0.0042619	0	0	0.0262619	0	0	0	0	0
	204800	0	0.0672619	0.0292619	0	0.0002619	0.0002619	0	0.0002619	0.0092619	0	0.0122619	0	0	0	0	0
*infant
