# Supplementary material for: Partial RAG deficiency in humans induces dysregulated peripheral lymphocyte development and humoral tolerance defect with accumulation of T-bet+ B cells
Source: Nat Immunol. 2022 Jul 28;23(8):1256–72. doi: 10.1038/s41590-022-01271-6 (PMC9355881; doi:10.1038/s41590-022-01271-6)
Supplement: Source Data Extended Data Fig. 3 — Statistical Source Data. [file 41590_2022_1271_MOESM16_ESM.xlsx]

## Sheet: Ext. Fig. 3 c
3 c		CD24	IgM	CD21	CD38	CD27	IgD
	C1	275	475	228	920	652	216
	C2	289.5	335	485	765	604	219.5
	C3	601	307.5	673	626.5	603	373.5
	C4	645	330	690.5	646.5	627	115.5
	C5	622	275	631	283.5	602.5	337.5
	C6	591	281	630	253	610	129
	C7	384	275	580.5	267	596	212
	C8	422	324	152	316	590	205
	C9	279	331	204	248	257	201.5
	C10	279	570	73.5	281.5	261	208
	C11	283	306	142	776.5	278	297.5
	C12	410	388	389	636	286	225
	C13	574.5	214	639	608.5	475.5	198.5
	C14	486.5	325	674	588.5	561.5	101
	C15	569.5	422.5	640	503	525.5	278.5
	C16	562	404	596	218	261	156
	C17	555	317	384	266	357	256
	C18	278	561	328	254	263	228
	C19	272	468	325	250	250	482
	C20	281.5	412.5	65	303.5	253	482.5
	C21	493	213	626	663	243	398
	C22	426	281	628	576	244	203
	C23	493	414	678	663	254.5	120
	C24	519.5	415	671	464	333.5	163
	C25	512	434	667	394	371	367
	C26	423.5	300.5	597	271.5	261.5	240.5
	C27	312.5	512	413	295	502	448
	C28	265	625	471	258	261	603
	C29	270	663	290	245	260	576
	C30	276	594	47	259	252	627
	C31	492	283	679	675	241	537
	C32	478	369	646	633	243	382
	C33	463	515	682	667.5	243	348.5
	C34	359	469	638	562	243	241
	C35	412.5	520	690.5	284.5	255.5	263
	C36	568	411	588	237	259	425
	C37	276.5	661	499.5	244	260	443
	C38	283	737	460	253	523	568.5
	C39	312	729	187.5	257.5	543	523
	C40	332	767	50	288	276	590
	C41	393	357	657	598	238	533
	C42	508	485	679	578	252	481
	C43	413	515	567	592	241	461
	C44	372	361	634	524	241	406.5
	C45	358.5	430	695	275	247	482
	C46	504	528	693	246	256	502
	C47	522.5	638.5	505	250	252	581.5
	C48	491	743	431	225	343	446
	C49	537.5	610.5	225.5	261	266.5	494
	C50	639	814.5	77	212.5	283	494
	C51	554	488	626	791	240	476
	C52	464	439	683	660	240	569
	C53	349	501	709	593	242	497
	C54	387	472.5	684	456	245	539.5
	C55	364	586	719	269	253	567
	C56	493.5	705.5	699	234	257	512.5
	C57	608	653	610	243	275	400
	C58	673	818	487	226	294	451
	C59	630	723	319	239	278	348
	C60	661	833	76	233	598	446
	C61	514	603.5	662	717.5	240.5	535
	C62	479	588	713.5	667	242	618
	C63	408	549	654	605	239	587
	C64	359	627	715	512	246	546
	C65	497	692	692	431	253	557
	C66	502	663.5	694	360	392	368
	C67	639.5	789	662	232.5	286.5	523
	C68	666	802	612	240	355	293
	C69	600.5	753	414.5	242	544	469
	C70	607.5	732	171	256	417.5	203.5
	C71	517	705.5	694	736.5	242	646
	C72	416	699	723	640	244	608
	C73	413	597	741	654	245	498
	C74	443	708	662	620	243	496
	C75	588	757.5	700	546	346	471
	C76	538	607	720	503	488	471
	C77	617	742	678	260	522	455
	C78	678	839	569	209.5	593.5	448.5
	C79	616	773	462	219	559	284
	C80	329	728	415	296	579	275
	C81	470	844	692	650	247	580
	C82	521.5	764	739	740	246	544.5
	C83	523	720	663	738.5	244	371
	C84	400	610	675	575	246	358
	C85	614	688	647	529	391	294
	C86	648.5	744.5	718	631	586.5	484
	C87	651.5	782	650	473	591.5	355
	C88	593	574	669	265	520	418
	C89	583	593	514	259	503	256
	C90	666	784	465	233	312	181
	C91	586	840	644	826	246	600
	C92	584.5	778	494.5	833.5	243	517
	C93	550	698.5	260	800	255	381
	C94	456.5	677.5	693	639	251	176
	C95	583	648	703	547	452	119
	C96	617.5	621	708	670	585.5	260
	C97	665.5	769	693.5	574	594	155
	C98	664	765	632	242.5	585.5	164
	C99	546.5	628	683	307.5	489.5	180.5
	C100	611	703	651	256	282.5	156

## Sheet: Ext. Fig. 3 d
3 d		HC-Ag							pRD-Ag
		CD27	IgD	CD38	CD24	IgM	CD21		CD27	IgD	CD38	CD24	IgM	CD21
	MC15	0.0281092	0.698433	0.934853	0.799443	0.912833	0.654762		0.26033	0.488184	0.765599	0.57131	0.904051	0.349703
	MC10	0.0205011	0.819495	0.644761	0.490468	0.53821	0.9917		0.0557446	0.729526	0.530808	0.483373	0.615465	0.996563
	MC5	0.123751	0.258957	0.889	0.0927329	0.00946799	0.184273		0.0375203	0.409298	0.930102	0.0782416	0.105896	0.165777
	MC7	0.110351	0.334274	0.178643	0.704319	0.254662	0.9411		0.124799	0.414869	0.0799438	0.668388	0.372802	0.90525
	MC8	0.390732	0.788651	0.117823	0.10154	0.432033	0.58045		0.0521562	0.910265	0.0358524	0.0639949	0.690455	0.471873
	MC9	0.0802151	0.946015	0.181384	0.162975	0.651639	0		0.0303123	1	0.0578969	0.0242638	0.701582	0
	MC12	0.680555	0.553665	0.110321	0.946546	0.817693	0.940878		0.39109	0.503705	0.0391931	0.971633	0.905581	0.797576
	MC13	0.809861	0.682491	0.0574073	0.96284	0.995205	0.0796772		0.235102	0.609171	0.027577	0.948221	0.913595	0.164081
	MC11	0.833511	0.753712	0.160806	0.180141	0.959606	0.100915		0.745769	0.532275	0.0973666	0.198189	0.937123	0.251821
	MC14	0.732338	0.318494	0.545997	0.964314	0.820191	0.995893		0.633373	0.165107	0.572323	0.964312	0.886135	0.983905
	MC1	0.832438	0.110891	0.603621	0.859468	0.105705	0.980405		0.702983	0.144841	0.581833	0.920917	0.187083	0.974476
	MC2	0.934069	0.117256	0.0889633	0.833571	0.0684205	0.920939		0.822669	0.117296	0.0502445	0.88377	0.0925457	0.852007
	MC3	0.974601	0.112764	0.185227	0.664762	0.0920548	0.144015		0.853057	0.0959652	0.0761138	0.256649	0.209728	0.123482
	MC6	0.0246852	0.0819555	0.611238	0.429905	0.341485	0.959749		0.126051	0.0308132	0.633083	0.422697	0.486657	0.913069
	MC4	0.033746	0.0518968	0.0642713	0.0160599	0.404777	0.120677		0.0436593	0.106044	0.0436448	0.0304678	0.539839	0.220213
	MC0	0.970489	0.129061	0.99296	0.0480125	0.259428	0.471613		0.984227	0.0223142	0.931626	0.1027	0.363934	0.464548

## Sheet: Ext. Fig. 3 e
3 e		HC-Ag				pRD-Ag
	MC15	1.8	1.39	2.92	1.37	1.25	0.058	0.019	0.27
	MC10	59.8	60.6	55.5	57.4	6.45	16.1	4.48	4.18
	MC5	0.31	0.79	1.31	0.27	1.6	0.44	0.058	1.17
	MC7	1.58	1.25	3.88	2.41	12.5	28.4	6.14	13.4
	MC8	0.12	0.5	0.39	0.14	2.74	4.79	29.3	6.94
	MC9	0.27	0.79	0.68	0.6	3.82	8.15	2.22	4.31
	MC12	5.66	6.6	4.85	9.31	55.8	19.9	37.9	12.8
	MC13	0.77	1.47	1.93	1	8.49	3.67	2.07	5.05
	MC11	0.039	1	0.039	0.12	0.21	0.56	6.85	1.28
	MC14	9.32	8.63	3.82	5.58	3.24	2.74	4.25	3.8
	MC1	9.29	5.19	5.71	9.92	0.21	3.28	1.2	11.3
	MC2	4.58	2.28	2.78	5.64	0.42	1.58	1.91	7.39
	MC3	0.44	0.5	0.87	0.52	0.25	0.64	0.25	2.79
	MC6	4.96	5.64	11.9	4.02	1.02	4.07	0.6	6.04
	MC4	0.15	0.48	0.69	0.37	1.93	5.58	2.49	16.7
	MC0	0.87	2.88	2.7	1.35	0.039	0.077	0.31	2.58

## Sheet: Ext. Fig. 3 g
3 f		HC												pRD
		antigen experienced												infant	antigen experienced
	MC15	4.6	2.8	1.9	2	0.7	8.3	1.9	2.7	2.3	12.6	3.2		60.7*	1.6	0.1	0	0	0	0.1	0.1	0	0.2	1	0	0.2
	MC10	160	137.2	56.5	103	89.2	123.1	89.5	99.5	60.1	70.9	110.9		390.4*	7.2	11.5	0.7	0.6	0	8.6	9.6	0.6	32.8	3.1	0.4	5.8
	MC5	0.5	1.6	0.9	0.7	0.2	7.3	1.4	4.8	1.1	3.2	1.7		4.4*	2.2	0.5	0	0.3	0	0.7	0.3	0	0.8	0	0	0.5
	MC7	4.2	2.4	4	2.7	5.1	4.1	3.1	4.9	6.7	6.3	13.5		2.5*	13.7	19.4	1	1.8	9.9	0.9	3.7	3.3	31.3	15.4	1.4	3.3
	MC8	0.3	1	0.3	0.4	4	0.6	2.1	0.4	1.6	1.6	2.3		3*	3.4	3	4.4	0.9	0.5	2.2	3.6	0	8.5	2	1	0.1
	MC9	0.4	1	0.4	0.2	0.2	1	0.6	0.2	0.5	0	0.1		0.6*	4	5.7	0.5	0.6	1.3	1.2	2	0.3	4.6	7.5	2.5	0.1
	MC12	16.2	12.9	5	6.3	6.6	17.1	6.5	7.5	12.2	17.3	3.1		6.5*	61.8	13.8	6.1	1.7	3.1	6.2	4	4.8	10.9	9.5	1.2	3.3
	MC13	2.1	3.6	1.2	2.1	0.8	5.7	3	0.6	1.9	1.6	0.6		0.1*	11.4	3	0.5	0.8	3	0.8	0.7	0.6	1.4	8.7	0.6	0.8
	MC11	0.1	1.4	0.1	0.1	0.1	0.3	0.1	0.1	0.1	0	0.1		0.2*	0.2	0.3	1.2	0.2	0	0.4	0	0	0.8	1	0.2	0.3
	MC14	23.9	20.9	3.5	13.8	0.8	12.1	7.4	7.1	10.9	4.7	2.5		2.2*	3.5	2.1	0.8	0.6	1.8	2.3	1.6	0.9	2.7	11.8	0.6	2.7
	MC1	24.6	10.7	5.4	13.6	3.4	7.5	7.9	23	13.3	4.7	4.2		3.2*	0.2	2.5	0.2	1.6	0	1	0.2	0.1	2.8	0.4	0.1	2
	MC2	10.9	3.8	2.7	1.9	5.7	1.8	2.2	12.1	7.8	0	2.1		1.2*	0.5	1.1	0.4	1.1	0.5	0.8	0.1	0.3	1.1	0.1	0	0.5
	MC3	0.9	0.8	0.6	0.4	2.3	0.9	0.2	1.4	0.6	1.6	0		0.2*	0.2	0.5	0	0.5	0.6	0.2	0	1.3	0.1	1.8	0.1	0.1
	MC6	13.9	12.8	9.2	14	19.7	14.1	11.9	14.2	12.9	18.9	5.5		19.4*	0.8	2.7	0.1	0.8	0.5	0.3	0.8	0.6	5.8	0.6	0	1.3
	MC4	0.4	0.9	0.8	0.8	0.6	7	2.1	0.8	2	1.6	1		2.8*	2.5	4.7	0.7	2.8	1.1	0.5	1.2	0.4	4.1	9.4	1.4	1.8
	MC0	2.1	6.1	2.7	2.5	0.3	1.2	1.5	1.4	2.9	4.7	0.6		0.8*	0.1	0.2	0.1	0.5	0.1	0.3	0	0	0.7	2.1	0	1.1
