# Supplementary material for: Partial RAG deficiency in humans induces dysregulated peripheral lymphocyte development and humoral tolerance defect with accumulation of T-bet+ B cells
Source: Nat Immunol. 2022 Jul 28;23(8):1256–72. doi: 10.1038/s41590-022-01271-6 (PMC9355881; doi:10.1038/s41590-022-01271-6)
Supplement: Source Data Extended Data Fig. 4 — Statistical Source Data. [file 41590_2022_1271_MOESM17_ESM.xlsx]

## Sheet: Ext. Fig 4. b
4 b		HC																	pRD
		infants			antigen experienced														infant	antigen experienced
	Naive	85.91*	81.22*	82.88*	60.87	65.6	59.37	34.05	47.37	59.1	75.4	67.86	60.17	62.86	51.19	72.11	82.07		90.8*	48.16	54.19	43.44	66.17	47.3	20.16	22.89	52.34	81.24	39.53	44.17	29.6	59.46
	Memory	1.91*	5.91*	6.69*	25.89	29.31	28	57.94	40.65	29.26	18.53	27.5	34.58	29.98	42.15	21.41	14.54		2.64*	42	35.5	36.3	14.1	39.6	75.6	62.1	35.5	12.2	55.2	46.6	60.4	27
	DN	10.99*	11.79*	8.47*	9.18	4.07	3.01	5.45	9.32	7.51	4.86	2.3	3.37	3.68	5.31	5.72	2.34		5.77*	6.71	6.16	14.87	17.71	10.4	2.89	12.68	9.38	5.83	2.16	6.82	8.8	12.85
	PB	0.07*	0.087*	1.06*	1.93	0.13	0.41	0.65	0.31	2.33	0.34	1.37	0.82	3.26	0.57	0.31	0.37		0*	0.23	0.19	1.39	0.03	0.00759	0.18	0.55	0.28	0.099	1.89	0.25	0	0.42

## Sheet: Ext. Fig 4. c
4 c		HC																	pRD
		infants			antigen experienced														infant	antigen experienced
	Transitional	11.52*	9.27*	13.49*	14	5.7	7.99	5.09	5.48	3.2	5.28	5.66	6.28	2.48	1.39	1.87	2.08		20.1*	0.039	0.27	2.23	0	0.016	0	1.05	0.53	1.22	1.71	0	2.01	0
	MN	80.8*	85.5*	80.4*	78.6	83.5	82.5	71.8	86	87.6	90.2	91.3	89.2	92.1	80.4	84.8	92.5		74.6*	9.91	66.7	20.8	0.2	10.2	13.7	21.4	20.9	64.8	75.8	39.4	43.5	68.7
	AN	3.29*	0.88*	0.69*	5.58	10.2	6.04	22.3	7.38	8.29	3.52	2.02	3.39	4.62	5.2	12.4	4.6		0.87*	88.2	30.7	75.2	99.2	88.3	84.9	76	77.4	33.3	22.5	60	52	29.6

## Sheet: Ext. Fig 4. d
4 d		HC																	pRD
		infants			antigen experienced														infant	antigen experienced
	SW	17.3*	13.4*	12.5*	33.2	37.6	17.8	34.3	26	40.2	29.6	31.1	35.5	51.8	49.1	42.8	28		12.7*	10.1	24	13.7	5.49	2.28	5.38	39.3	15.1	4.07	14.8	8.15	33.9	15.2
	MZ	39.1*	55.9*	60.5*	35.7	20.5	49	26.9	31.4	23.3	33.2	38.6	35.6	31.1	37	45.1	59.6		52.5*	56.7	41.8	47.7	64.9	65.7	65.7	21.7	50.8	76.4	55	80.4	34.9	56
	IgD	25.3*	8.05*	10.4*	12.4	36.8	25.6	27.7	19.9	26.9	25.5	19	16.8	2.36	0.66	2.68	2.52		18.9*	16.4	28.4	16.7	14.6	4.1	4.59	19.4	12.3	1.63	15.5	1.63	0.55	2.09
	IgM	18.4*	22.7*	16.6*	18.7	5.09	7.67	11.1	22.7	9.63	11.8	11.3	12.1	14.8	13.3	9.39	9.86		16*	16.9	5.73	22	15	27.9	24.4	19.5	21.8	17.9	14.8	9.78	30.7	26.7

## Sheet: Ext. Fig. 4 g
4 g		CD38int	CD38-	CD27+	CD27-IgD-
	HC-Ag	2174	2679	3298	2711
	pRD-Ag	3499	4709	3700	2977
	HC total B cell	2376	2376	2376	2376

## Sheet: Ext. Fig. 4 h
4 h		HC-Ag											pRD-Ag
	CD38int	0.9191	0.8944	0.8125	0.7704	0.857	0.6952	0.7269	0.7289	0.7911	0.8316		0.9933	0.9241	1.2834	1.0508
	CD38-	1.007	1.1664	1.0612	0.9512	0.999	0.8092	0.9088	0.874	0.9014	1.0932		1.0117	1.3088	1.6811	1.0458
	CD27+	1.1527	1.2607	1.0665	1.1554	1.0658	0.9184	0.9549	0.9659	1.0381	1.1237		0.9669	1.1698	1.3138	1.1163
	CD27-IgD-	1.0361	1.0812	0.9629	0.9983	0.9779	0.7747	0.8727	0.9682	0.8967	1.389		0.9733	1.0364	1.0732	1.6334

## Sheet: Ext. Fig. 4 i
4 i
		HC-Ag															pRD-Ag
FcRL4	CD38int	0	0.1	1.14	1	0	0.1	0	0.69	1.16	0.96	0	0.83	0	0		6.1	2.26	1.31	4.19	2.81
	CD38-	0.79	1.13	3.34	5.01	1.13	3.23	2.02	2.33	1.47	2.8	0.38	3	0	1.83		5.69	6.42	5.54	5.17	3.31
	CD27+	1.86	1.73	4.32	2.65	1.01	2.37	2.26	1.84	2.07	2.16	0.7	2.65	0.8	1.45		5.95	5.01	4.88	5.65	4.64
	CD27-IgD-	10.01	2.62	8.59	4.82	2.16	7.2	2.81	6.06	5.55	5.12	3.29	8.35	1.34	3.63		12.15	10.23	5.88	7.56	5.69
		HC-Ag															pRD-Ag
FcRL5	CD38int	0.92	0.85	0.93	0.87	0.93	1.11	0.95	0.92	1.08	1.08	0.98	1.09	1.16	0.97		1.37	1.13	1.61	1.04	1.41
	CD38-	1.17	1.04	1.17	1.19	1.25	1.72	1.22	0.99	1.16	1.2	1.23	1.21	1.27	1.25		1.25	1.89	2.3	1.12	1.16
	CD27+	0.88	0.87	0.91	0.87	0.98	1.31	1.02	0.92	1.05	1.02	1.1	0.9	1.13	1.01		1.47	1.34	1.39	0.84	1.33
	CD27-IgD-	0.74	0.77	0.87	1.21	1.04	1.99	1.16	0.88	0.91	1.27	1.07	0.87	1.16	1.43		1.11	1.3	1.19	1.98	0.83
		HC-Ag															pRD-Ag
CD85j	CD38int	0.81	0.88	1.11	1.25	0.83	0.79	0.66	1.12	0.54	0.93	0.55	0.93	0.88	0.69		1.92	1.6	2.04	2.33	2.43
	CD38-	0.52	0.85	1.16	1.36	1.11	1.1	0.67	0.73	0.34	1.18	0.34	0.61	0.5	0.82		1.86	2.32	2.82	2.23	2.06
	CD27+	1.66	1.95	1.68	1.5	1.14	1.51	1.25	1.71	1.32	1.26	1.34	1.41	1.13	1.25		1.41	1.99	2.36	2.04	2.27
	CD27-IgD-	1.16	1.26	1.16	1.83	1.19	1.98	1.26	1.1	0.9	1.24	1.12	1	1.17	1.49		1.24	1.65	2.16	3.22	1.58
		HC-Ag							pRD-Ag
CXCR3	CD38int	0.646	0.628	0.844	1.115	1.09	1.209		1.961	2.93	1.562	1.917
	CD38-	0.31	0.313	0.545	0.784	0.636	0.889		1.907	2.693	1.35	1.673
	CD27+	1.561	1.562	1.725	1.587	2.069	2.142		2.91	2.125	2.38	2.859
	CD27-IgD-	0.72	0.742	1.373	1.298	1.53	1.404		1.816	1.372	1.326	1.9

## Sheet: Ext. Fig. 4 j
4 j
CD95		HC-Ag															pRD-Ag
	CD38int	0.62	0.3	0.57	0.41	0.07	0.54	0.36	0.34	0.39	0.32	0.72	0.49	0.61	0.46		3	0.73	1.86	2.18	3.6
	CD38-	0.95	0.95	1.02	0.9	0.48	1.35	1.05	0.47	0.64	0.66	1.31	1.55	0.75	0.93		3.04	2.01	1.79	2.17	2.09
	CD27+	3.88	2.98	2.68	4.81	1.21	3.09	2.63	1.84	2.91	1.99	2.6	2.09	2.6	3.5		6.21	4.36	4.96	7.54	3.23
	CD27-IgD-	4.35	1.47	2.63	2.62	0.68	2.66	1.58	1.77	1.82	1.41	2.36	3.81	1.46	2.6		8.61	3.49	9.43	7.94	2.75

## Sheet: Ext. Fig. 4 k
4 k
		HC-Ag														pRD-Ag
	CD38int	1.36	1.38	1.01	1.08	0.64	1.25	1	1.56	0.76	0.98	1.26	0.8	1.44		0.19	0.31	0.45	0.41	0.85
	CD38-	1.17	1.09	0.77	0.99	0.52	1.01	0.93	1.46	0.71	0.92	0.87	0.79	1.15		0.23	0.35	0.38	0.44	0.78
	CD27+	1.23	1.27	0.82	1.05	0.65	1.15	0.87	1.69	0.76	0.95	0.93	0.77	1.44		0.21	0.33	0.4	0.41	0.89
	CD27-IgD-	1.01	1.25	0.57	0.97	0.5	1.13	0.71	1.26	0.66	0.83	0.76	0.68	1.06		0.16	0.31	0.26	0.51	0.71
