# Supplementary material for: Partial RAG deficiency in humans induces dysregulated peripheral lymphocyte development and humoral tolerance defect with accumulation of T-bet+ B cells
Source: Nat Immunol. 2022 Jul 28;23(8):1256–72. doi: 10.1038/s41590-022-01271-6 (PMC9355881; doi:10.1038/s41590-022-01271-6)
Supplement: Source Data Extended Data Fig. 7 — Statistical Source Data. [file 41590_2022_1271_MOESM19_ESM.xlsx]

## Sheet: Ext. Fig. 7 a
Graphs		infant				Antigen experienced														Antigen experienced														infant
7a		P1 CD38int	P1 CD38int				HC CD38int Mean					pRD CD38int								HC CD38int Mean		HC CD38-						pRD CD38-							HD42 MB	SCID026 MB				HD RN Mean		pRD CD27+					HD MB
	V3-74	1	0.36			V3-74	0.75	1.08	0.88	1.2	1.09	0.07	2.2	0.23	0	4.02			V3-74	1		6.36	1.73	0.75	1.77	1.69		2.74	1.89	0	2.53			V3-74	9.34	6.15			V3-74	1		4.01	4.55	5.25	0	4.04	5.89	5.19	3.24
	V3-73	1	0.37			V3-73	2.21	0.55	0.86	0.4	0.99	0	0.71	0	0	0			V3-73	1		2.86	3.77	0.45	12.32	3.88		1.31	0.54	0	3.78			V3-73	2.72	10.51			V3-73	1		1.55	0	2.61	0	0	4.09	2.29	0.67
	V3-72	1	0.98			V3-72	1.7	0.98	0.79	0	1.53	0	0.49	0	0	0			V3-72	1		8.2	0.42	0.57	3.04	4.59		1.01	0.45	0	0.99			V3-72	6.12	19.55			V3-72	1		1.27	2.32	6.74	0	0.26	32.54	3.1	9.98
	V2-70	1	1.98			V2-70	0.71	1.61	0.44	1.81	0.44	0	0.35	0	0	0			V2-70	1		0.84	0.97	0.51	0.72	0.66		1.04	0.33	0	0.32			V2-70	2.31	11.17			V2-70	1		0.89	0.17	0.28	0	0	0.51	1.12	0.36
	V1-69	1	0.4			V1-69	1.67	0.83	0.56	1.46	0.48	0	0.3	0	0	0.32			V1-69	1		0.17	0.56	0.38	0.35	0.38		0.2	0.23	0.01	0.35			V1-69	0.36	0.87			V1-69	1		0.13	0.11	0.19	0.17	0.05	0.48	0.28	0.17
	V3-66	1	0			V3-66	0	1.64	1.7	0	1.67	0.03	1.38	1.94	0	10.09			V3-66	1		0.05	3.47	1.4	0	1.01		7.13	1.55	0	3.39			V3-66	1.7	0			V3-66	1		7.24	0.99	13.16	0	1.88	0	4.57	2.71
	V3-64	1	0.45			V3-64	1.66	0.51	0.49	1.7	0.63	0	1.44	3.94	0	0			V3-64	1		3.68	1.78	0.64	0.48	0.05		5.14	2.52	0.22	1.56			V3-64	1.53	2.13			V3-64	1		9.05	1.96	1.62	0	4.8	3.41	1.66	1.5
	V4-61	1	0.34			V4-61	1.05	0.39	1.56	1.13	0.87	0	0.69	3.65	0	1.97			V4-61	1		0.75	0.43	1.37	0.69	0.77		0.53	0.62	0	0.91			V4-61	1.66	0.98			V4-61	1		0.84	0.89	1.21	0	1.26	1.34	0.49	1.92
	V4-59	1	0.3			V4-59	0.81	1.31	0.92	0.88	1.08	0.02	0.75	1.8	0.23	1.21			V4-59	1		0.62	0.99	0.75	0.35	0.82		1.74	0.5	0.01	1.27			V4-59	0.85	0.52			V4-59	1		2.03	0.69	1.27	0.66	1.98	0.81	1.89	1.34
	V1-58	1	0.72			V1-58	0.99	1.26	0.89	1.48	0.38	0	0.39	0	0	0.55			V1-58	1		1.17	1.19	1.22	0.4	0.63		0.57	0.77	0	0.07			V1-58	1.77	1.89			V1-58	1		0.45	0.5	0.23	0	0	0.22	1.05	0.25
	V3-53	1	0.33			V3-53	0.45	0.78	1.58	1.04	1.15	0	0.93	1.06	0	1.37			V3-53	1		1.41	1.07	1.52	1.22	1.86		0.39	1.26	0	1.74			V3-53	0.81	0.9			V3-53	1		0.27	1.66	1.29	0	2.4	1.59	0.51	1.49
	V5-51	1	0.81			V5-51	0.84	1.01	0.67	1.73	0.76	0	1.13	1.96	0	0.27			V5-51	1		1.08	0.94	1.06	2.28	1.67		0.62	1.07	0.04	1.64			V5-51	1.45	4.16			V5-51	1		1.84	1.19	1.54	0.05	1.5	1.12	0.68	0.81
	V3-49	1	0.36			V3-49	0.67	1.03	0.7	1.86	0.74	0	0.2	0	0	0			V3-49	1		0.87	0.88	0.43	1.3	0.22		0.61	0.49	0	0.8			V3-49	1.53	2.35			V3-49	1		0.51	0.26	0.46	0	0	0.64	1.81	1.31
	V3-48	1	0.97			V3-48	1.78	1.17	0.77	0.81	0.47	0.64	0.71	0.17	0.2	2.15			V3-48	1		2.15	1.55	0.68	1.51	0.52		1.1	0.62	0.02	1.41			V3-48	2.21	2.49			V3-48	1		0.96	1	1.41	0	0.53	2.33	1.47	1.07
	V1-46	1	0.05			V1-46	0.83	1.17	1.24	1.14	0.63	3.42	0.64	2.28	0.85	1.07			V1-46	1		0.76	0.95	1.2	1.89	0.7		0.04	0.77	0	0.85			V1-46	0.32	0.22			V1-46	1		0.02	0.49	0.6	0	1.29	0.77	0.52	0.71
	V1-45	1	0.42			V1-45	0	0.36	1.46	3.18	0	0	0.15	0	0	0			V1-45	1		0.09	1.57	0.64	0	0		0.98	1.84	0	4.27			V1-45	13.2	12.54			V1-45	1		0	0	0.12	0	0	1.17	0.27	0.56
	V3-43	1	0.2			V3-43	1.06	1.92	1.02	0.22	0.78	2.66	1.69	4.67	0	6.39			V3-43	1		0.5	0.88	0.87	4.81	0.14		7.45	0.55	0.04	1.19			V3-43	3.02	0.07			V3-43	1		7.39	1.46	1.06	0	0	0.35	1.53	1.08
	V4-39	1	0.1			V4-39	0	1.14	1.72	1.05	1.09	0.01	0.55	0.82	0	0.28			V4-39	1		0.35	0.63	1.25	1.13	1.13		0.86	0.5	0.02	1.36			V4-39	2.8	0			V4-39	1		1.16	0.62	1.45	0	0.29	0.01	2.32	2.3
	V4-38-2	1	0.61			V4-38-2	1.04	2.18	1.78	0	0	0	0	0	0	0			V4-38-2	1		1.29	2.36	2.01	0	0		0	0	0	0			V4-38-2	3.33	1.84			V4-38-2	1		0	0	0	0	0	3.27	6.57	2.98
	V4-34	1	20.92			V4-34	0.48	1.06	1.69	0.57	1.2	1.44	1.34	1.53	1.5	1.39			V4-34	1		0.63	1.41	1.36	0.5	1.44		2.05	1.24	0.03	0.36			V4-34	1.05	1.16			V4-34	1		1.32	1.84	0.58	0	0.83	0.41	0.51	1.31
	V3-33	1	0.56			V3-33	1.59	0.92	0.94	0.73	0.83	1.46	1.81	0.75	0	1.94			V3-33	1		1.62	1.23	0.97	1.02	1.1		0.92	2.12	0	0.8			V3-33	1.1	2.73			V3-33	1		1.03	1.57	0.65	0	1.22	1.41	0.41	0.87
	V4-31	1	0.14			V4-31	1.5	0.99	0.72	0.75	1.03	0.01	1.25	0.57	0	1.43			V4-31	1		0.67	0.96	0.64	0.61	1.2		1.44	1.09	0.03	0.66			V4-31	1.42	0.15			V4-31	1		1.41	0.78	0.5	0	0.61	1.12	0.95	0.78
	V4-30-4	1	0.33			V4-30-4	2.03	0	0	1.1	1.87	0.01	0.73	0.26	0.83	0.4			V4-30-4	1		0.02	0	0.01	0.84	1.76		2.37	1.18	0.06	1.27			V4-30-4	1.08	0.6			V4-30-4	1		2.17	0.93	0.79	0.27	0.03	2.14	0.02	0.06
	V3-30-3	1	0			V3-30-3	1.6	0	0	0.67	2.73	0.01	2.3	0.97	0	0.33			V3-30-3	1		0	0.03	0	1.27	2.81		1.74	2.34	0	0.6			V3-30-3	0	0			V3-30-3	1		1.35	1.54	0.58	0	1.44	1.04	0.06	0
	V4-30-2	1	0.85			V4-30-2	0.32	0	0.82	1.08	2.79	0.01	0.91	0	0	0.38			V4-30-2	1		0	0.01	0.46	0.05	2.53		0.51	1.08	0.03	0.22			V4-30-2	1.12	0.92			V4-30-2	1		0.81	0.37	0.29	0	0	0.15	0	0.31
	V3-30	1	0.31			V3-30	0.78	1.03	1.12	0.72	1.35	0.02	1.31	2.92	0.05	1.78			V3-30	1		1.75	1.51	0.87	1.67	1.66		1.71	1.52	0.05	1.8			V3-30	1.03	1.43			V3-30	1		2.2	1.53	1.77	0.72	1.77	0.63	1.17	0.81
	V4-28	1	0.12			V4-28	0	0.88	4.12	0	0	0	3.53	0	0	0			V4-28	1		3.92	0	1.58	0	0		0.32	0.69	0	14.05			V4-28	1.97	0			V4-28	1		0	0.35	0	0	0	3.52	0	5.84
	V2-26	1	1.68			V2-26	0.1	0.22	1.1	1.49	2.09	0	0.31	2.01	0	0.48			V2-26	1		0.13	0.54	0.28	3.94	1.02		1.53	0.29	0	0.83			V2-26	1.23	13.37			V2-26	1		1.43	0.13	1.17	0	0.52	0.81	0.12	0.62
	V1-24	1	0.36			V1-24	0.35	1.83	1.21	1.08	0.54	0	0.19	0	0	0.19			V1-24	1		0.05	0.54	0.3	0.3	0.39		0.23	0.23	0	0.18			V1-24	0.26	0.78			V1-24	1		0.16	0.03	0.2	0	0.04	0.02	0.36	0.25
	V3-23	1	0.23			V3-23	1.16	0.68	1.03	1.18	0.95	0.04	1.56	1.32	0	1.31			V3-23	1		1.78	0.79	0.83	1.42	0.87		1.3	1.2	0.01	1.53			V3-23	1.09	0.96			V3-23	1		1.36	1.62	1.49	0.22	1.3	2.01	1.39	1.28
	V3-21	1	0.15			V3-21	1.45	0.96	1.11	0.67	0.8	0	1.2	0.8	0.18	1.15			V3-21	1		1.25	1.64	1.26	0.67	0.85		0	1.28	0.02	0.76			V3-21	0.63	0.64			V3-21	1		0.04	1.05	0.71	0	2.13	2.7	1.25	1
	V3-20	1	0.94			V3-20	2.01	0.7	0.99	0.17	1.13	0	1.2	0	2.7	0.46			V3-20	1		3.3	2.81	3.74	3.4	0.17		5.97	1.78	0.4	3.93			V3-20	4.62	4.74			V3-20	1		4.72	1.52	1.77	0	0	2.43	1.46	0.96
	V1-18	1	0.24			V1-18	0.81	1.18	1.04	1.12	0.85	3.42	0.48	0.15	0	0.7			V1-18	1		0.62	1.09	0.82	0.83	0.72		0.81	0.42	0	0.86			V1-18	0.74	0.36			V1-18	1		0.64	0.45	0.64	0	0.84	0.48	1.1	0.85
	V3-15	1	0.25			V3-15	0.78	0.8	1.03	1.51	0.88	0.5	0.48	0.43	0	0.24			V3-15	1		1.68	1	0.69	2.92	0.22		0.7	0.56	0	0.7			V3-15	0.64	0.81			V3-15	1		0.68	0.41	1.07	0	0.25	1.54	1.13	1.29
	V3-13	1	0.52			V3-13	0.47	1.06	0.76	1.81	0.9	0	0.41	0	0	0			V3-13	1		1.57	1.25	1.38	0.12	0.63		0.13	0.26	0	0.4			V3-13	1.11	0.31			V3-13	1		0	0.53	1.3	0	0	0.44	0.84	0.42
	V3-11	1	0.15			V3-11	0.81	1.15	1.46	0.55	1.02	0	1.59	2.01	0	0.24			V3-11	1		2.11	1.14	0.97	0.59	0.87		1.11	1.7	0	0.88			V3-11	0.78	0.36			V3-11	1		0.71	2.11	1.27	0	0.66	0.84	0.74	1.15
	V5-10-1	1	0.82			V5-10-1	2.67	0	0	2.33	0	0	4.67	6.54	0	0			V5-10-1	1		0.98	0	0	1.78	0		3.19	7.06	0	0			V5-10-1	4.99	1.94			V5-10-1	1		3.39	3.7	0	0	10.62	1.26	0	0
	V3-9	1	0.55			V3-9	0.58	1.25	1.15	0.76	1.26	0	0.99	0.56	0	1.11			V3-9	1		0.61	1.34	1.07	1.33	1.59		1.32	0.95	0	1.38			V3-9	0.99	2.05			V3-9	1		1.34	0.9	1.47	0	1.27	0.52	1.13	1.8
	V1-8	1	0.1			V1-8	0.81	1.49	1.24	0.59	0.88	0.01	0.58	0	0	0.4			V1-8	1		0.46	1.25	1.1	0.34	0.54		0.48	0.36	0	0.76			V1-8	0.6	0.76			V1-8	1		0.37	0.45	1.05	0	0.2	0.53	0.96	0.93
	V3-7	1	0.44			V3-7	0.52	1.07	1.17	1.24	1	0	1.55	1.68	0	0.84			V3-7	1		3.52	2.43	1.22	1.59	1.49		1.08	1.97	0	2.19			V3-7	3.06	1.91			V3-7	1		1.35	3.51	2.09	0	2.53	3.24	2.63	2.9
	V2-5	1	0.33			V2-5	0.34	1.02	0.67	1.72	1.25	0	0.6	0.22	0	1.26			V2-5	1		1.28	1.16	0.9	0.53	1.18		0.81	0.59	0.01	1.07			V2-5	6.2	3.88			V2-5	1		0.95	0.62	0.68	0	0.74	0.56	1.02	1.13
	V7-4-1	1	0.08			V7-4-1	1.87	0.74	0.82	0	1.57	0	0	7.57	0	0			V7-4-1	1		20.81	0.7	0	0	0		0.54	0	0	0			V7-4-1	0.97	0.47			V7-4-1	1		0	1.57	0	0	12.17	0	0.37	0
	V4-4	1	0.27			V4-4	0.69	1.48	1.41	0.84	0.59	0	0.38	0.4	0	3.26			V4-4	1		0.46	0.9	1.15	0.63	0.73		0.92	0.29	0	0.68			V4-4	1.38	1.27			V4-4	1		1.17	1.17	1.33	0	0.06	0.59	2.85	1.87
	V1-3	1	0.11			V1-3	1.18	0.46	0.63	1.79	0.94	23.57	0.4	0.13	0	0			V1-3	1		1.37	0.75	0.92	3.13	1.13		0.58	0.67	0.04	1.01			V1-3	0.41	0.27			V1-3	1		0.73	1.06	0.83	0	0.06	1.09	0.7	1.12
	V1-2	1	0.41			V1-2	0.72	1.31	1.49	0.39	1.09	0.03	1.73	0.88	19.16	0.19			V1-2	1		0.65	0.98	4.49	0.7	0.59		0.86	1.71	21.67	0.9			V1-2	0.81	1.31			V1-2	1		0.53	1.1	0.83	19.54	1.46	0.15	0.82	0.97
	V6-1	1	0.81			V6-1	1.54	1.02	1.05	0.64	0.75	2.62	2.31	3.52	0	3.29			V6-1	1		2.48	0.96	0.81	0.48	1.24		1.91	3.04	0.06	3.04			V6-1	1.69	2.84			V6-1	1		1.84	2.51	1.99	0	1.66	1.74	1.13	1.86
	D1-1	1	0.23			D1-1	1.08	1.16	1	0.82	0.94	0	0.99	0.87	1.06	0.53			D1-1	1		1.56	0.7	0.41	0.66	1.03		0.79	1.34	0.92	0.56			D1-1	0.84	0.52			D1-1	1		0.63	1.44	0.65	3.78	0.59	3.58	0.91	1.74
	D2-2	1	0.16			D2-2	1.31	0.72	0.83	1.06	1.08	7.66	0.44	0.53	0.6	0.99			D2-2	1		1.03	0.62	1.72	1.12	0.99		0.49	0.58	0.62	0.58			D2-2	0.69	0.6			D2-2	1		0.6	0.6	0.56	1.31	0.86	1.35	1.12	0.73
	D3-3	1	0.33			D3-3	1.61	0.9	1.06	0.36	1.07	0	0.59	4.43	0.55	0.32			D3-3	1		0.85	1.05	0.75	0.52	0.78		0.42	0.5	0.46	0.55			D3-3	1.3	0.97			D3-3	1		0.37	0.48	0.42	0.28	1.96	1.42	0.45	0.72
	D6-6	1	0.58			D6-6	1.22	1.13	1.08	0.38	1.2	0.01	0.93	0.26	0.16	1.05			D6-6	1		1.55	1.08	0.78	0.33	1.56		0.39	0.78	1.16	1.03			D6-6	1.11	0.56			D6-6	1		0.35	0.78	0.92	0.05	0.95	1.26	0.86	0.93
	D1-7	1	0.11			D1-7	1.39	1.11	0.87	0.63	0.99	0	0.53	0.37	0	0.11			D1-7	1		1.13	2.12	1.09	0.62	0.66		0.2	0.66	0.49	0.27			D1-7	0.46	0.48			D1-7	1		0.27	0.83	0.29	0	0	1.1	1.75	0.64
	D2-8	1	0.48			D2-8	1.34	0.92	1.03	0.56	1.15	0.01	1.01	1.35	0.43	1.82			D2-8	1		1.56	1.33	1.21	1.14	1.12		0.91	1.02	1.02	0.97			D2-8	0.96	2.67			D2-8	1		0.72	1.19	1.07	0.01	0.95	2.41	0.96	1.26
	D3-9	1	0.19			D3-9	1.2	0.86	0.91	1.23	0.81	0.04	0.34	0.56	0.99	0.03			D3-9	1		0.95	0.94	0.64	0.69	0.88		0.59	0.44	0.26	0.31			D3-9	1.21	0.63			D3-9	1		0.36	0.31	0.4	0.3	0.62	0.65	0.66	0.78
	D3-10	1	7.82			D3-10	1.03	0.95	0.86	1.38	0.78	0.01	0.7	0.44	0.72	1.28			D3-10	1		1.14	1.09	0.83	1.1	0.65		1.14	0.73	0.51	0.58			D3-10	1.05	1.57			D3-10	1		1.11	0.58	0.62	0.77	2.26	0.82	1.41	0.99
	D4-11	1	0.45			D4-11	1.24	1.53	1.07	0.3	0.85	0.03	0.76	0.73	0	0.33			D4-11	1		1.9	1.42	1.41	1.8	1.82		0.53	0.79	0.81	0.71			D4-11	0.75	1.54			D4-11	1		0.46	2.49	1.37	0.65	0.62	2.25	1.16	1.46
	D5-12	1	0.21			D5-12	1.01	1.04	0.76	1.3	0.89	0	0.44	0.63	0.08	0.08			D5-12	1		1.42	1.11	0.52	1.22	0.63		0.63	0.61	0.49	0.79			D5-12	0.96	0.6			D5-12	1		0.61	0.47	0.64	0.16	0.09	1.09	2.45	0.82
	D6-13	1	0.18			D6-13	0.78	0.93	0.95	1.37	0.97	0.02	2.27	1.65	3.05	1.97			D6-13	1		1.13	1.03	0.76	1.92	0.96		2.44	2.25	2.9	2.41			D6-13	1.04	0.67			D6-13	1		2.54	2.35	2.59	3.8	1.42	0.76	1.04	0.84
	D1-14	1	0.42			D1-14	0.96	0.96	0.94	0.97	1.17	0	1.04	4.63	0	2.65			D1-14	1		1.49	1.03	0.95	0.85	0.73		1.16	1.19	1.25	0.82			D1-14	1.41	2.51			D1-14	1		0.87	3.18	1.26	0.66	1.41	1.32	0.65	1.33
	D2-15	1	0.33			D2-15	1.11	1.03	0.97	0.92	0.97	0.73	0.66	0.93	1.54	0.65			D2-15	1		1.16	0.99	0.63	0.85	0.86		0.69	0.68	0.59	0.74			D2-15	1.26	1.2			D2-15	1		0.98	0.69	0.7	0.15	1.03	1.07	1.15	0.98
	D3-16	1	0.58			D3-16	1.26	0.97	0.9	0.94	0.93	1.54	0.92	0.4	0.06	0.25			D3-16	1		1.16	1	0.87	0.88	1.03		0.98	0.97	0.68	0.87			D3-16	1.28	1.83			D3-16	1		1.01	0.83	0.64	0.07	0.9	1.26	0.98	1.12
	D4-17	1	0.57			D4-17	1.08	1.35	0.92	0.9	0.74	0	0.48	0.92	0.55	0.8			D4-17	1		0.9	1.11	1	0.81	0.68		0.69	0.47	0.18	0.52			D4-17	0.69	2.19			D4-17	1		0.66	0.34	0.57	0.33	1.01	0.96	0.76	0.71
	D5-18	1	0.07			D5-18	0.56	0.96	1.22	0.92	1.33	0.11	0.56	0	0.05	1			D5-18	1		0.42	0.78	1.19	0.81	0.98		0.52	0.36	0.37	0.64			D5-18	0.91	0.64			D5-18	1		0.45	0.38	0.69	0.18	0.06	0.49	0.71	0.97
	D6-19	1	0.16			D6-19	0.64	0.97	1.05	1.36	0.97	1.05	2.68	2.2	3.32	1.83			D6-19	1		1.14	1.14	0.98	1.32	1.5		2.38	2.65	2.56	3.14			D6-19	1.04	0.58			D6-19	1		2.4	2.34	2.75	4.65	1.59	0.7	0.92	1.05
	D1-20	1	0.14			D1-20	0.79	1.08	0.78	0.75	1.6	0.03	0.65	0	0	0			D1-20	1		1.53	0.6	0.38	1.24	1.54		0.54	0.68	0.94	0.38			D1-20	1.17	0.33			D1-20	1		0.57	0.78	0.49	1.46	1.67	1.22	0.28	1.03
	D2-21	1	0.34			D2-21	1.21	0.89	1.06	0.94	0.9	0.01	0.83	0.12	1.18	0.81			D2-21	1		1.23	1.05	0.69	0.39	1.56		0.83	1	0.68	0.56			D2-21	0.78	1.41			D2-21	1		0.92	1.15	0.83	0.15	0.92	1.14	1.33	1.07
	D3-22	1	0.12			D3-22	0.62	1	1.31	1.05	1.02	2.26	0.7	0.55	0.96	1			D3-22	1		0.31	0.76	1.74	0.76	0.99		0.92	0.72	0.45	0.64			D3-22	0.91	0.27			D3-22	1		0.91	0.54	0.74	0.08	0.47	0.44	0.62	1.22
	D4-23	1	0.27			D4-23	0.78	1.18	0.8	0.85	1.39	0.24	1.1	0.39	0.6	0.01			D4-23	1		1.14	1.01	1.1	1.29	1.08		0.86	0.86	0.8	0.99			D4-23	0.82	1.24			D4-23	1		0.62	1	0.79	0.14	0.74	1.29	0.78	1.13
	D5-24	1	0.12			D5-24	0.82	0.99	1.15	0.86	1.17	0	0.51	0.01	0	0.02			D5-24	1		0.75	0.76	1.26	1.09	1.18		0.5	0.43	0.37	0.51			D5-24	0.95	0.5			D5-24	1		0.51	0.41	0.91	0	0.31	0.66	1.35	1.4
	D6-25	1	0.36			D6-25	1.18	0.87	0.78	1.3	0.87	0.01	1.16	0.13	0.1	1.34			D6-25	1		1.09	1.01	0.97	2.25	1.13		1.46	1.86	1.32	1.59			D6-25	2.02	1.75			D6-25	1		1.19	1.56	1.35	0.06	1.64	1.36	0.78	0.98
	D1-26	1	0.14			D1-26	1.01	1.1	0.93	0.9	1.06	2.35	0.84	0.1	0.11	1.94			D1-26	1		0.65	1.07	0.81	0.95	0.94		0.58	0.65	0.78	0.73			D1-26	1.09	0.47			D1-26	1		0.58	0.8	0.55	0	0.27	0.84	0.93	1.17
	D7-27	1	1.46			D7-27	1.23	0.67	0.91	1.09	1.11	0.01	7.9	0.01	2.54	0			D7-27	1		2.55	1.24	1.25	1.36	1.35		3.31	8	15.75	2.62			D7-27	1.14	6.79			D7-27	1		3.92	7.38	2.02	4.03	0.81	1.49	2.34	1.79
	J1	1	0.05			J1	0.99	0.77	1.22	0.9	1.12	0.06	1.85	0.27	6.06	0.46			J1	1		2.02	2.89	0.84	0.82	1.72		1.49	1.73	2.58	1.84			J1	1.51	0.61			J1	1		1.9	1.82	1.68	2.95	1.78	1.26	1.29	2.97
	J2	1	0.36			J2	0.77	1.07	1.11	1.09	0.95	0.01	3.13	2.66	9.61	2.89			J2	1		1.45	1.17	0.86	0.87	0.94		3.01	3.2	9.25	1.22			J2	2.21	0.65			J2	1		3.42	3.93	1.86	4.24	1.81	1.37	1.65	0.98
	J3	1	1.21			J3	0.76	1.18	1.07	1.14	0.85	0.17	1.96	1.09	1.3	1.73			J3	1		1.11	0.89	0.89	1.12	0.56		2.23	2.09	1.86	1.17			J3	0.7	4.68			J3	1		1.75	1.88	1.13	2.4	1.65	0.66	1.36	0.98
	J4	1	1.65			J4	0.85	0.99	1.01	1.11	1.03	1.99	1.25	1.64	1.02	1.42			J4	1		1.25	1.06	0.93	1.15	1.15		1.22	1.25	1.14	1.48			J4	1.1	0.73			J4	1		1.27	1.28	1.43	1.16	1.42	1.18	1.08	1.16
	J5	1	0.06			J5	0.98	0.98	1.03	1	1.01	0.06	0.35	0.12	0.96	0.3			J5	1		0.82	0.97	1.95	0.98	0.91		0.26	0.28	0.23	0.36			J5	1.2	0.21			J5	1		0.32	0.33	0.72	0.06	0.38	0.76	0.87	0.9
	J6	1	0.07			J6	1.43	0.95	0.91	0.71	1.01	0.03	0.19	0.08	0.01	0.09			J6	1		0.46	0.84	0.7	0.67	0.93		0.21	0.17	0.12	0.24			J6	0.73	0.18			J6	1		0.26	0.15	0.13	0.18	0.06	0.9	0.67	0.63
Heatamaps
V genes			V3-74	V3-73	V3-72	V2-70	V1-69	V3-66	V3-64	V4-61	V4-59	V1-58	V3-53	V5-51	V3-49	V3-48	V1-46	V1-45	V3-43	V4-39	V4-38-2	V4-34	V3-33	V4-31	V4-30-4	V3-30-3	V4-30-2	V3-30	V4-28	V2-26	V1-24	V3-23	V3-21	V3-20	V1-18	V3-15	V3-13	V3-11	V5-10-1	V3-9	V1-8	V3-7	V2-5	V7-4-1	V4-4	V1-3	V1-2	V6-1
	C13	CD38int	0.476967	0.0656706	0.0554152	0.490641	5.45372	0.281934	0.385208	1.5241	3.04442	0.274557	1.40391	0.617844	0.173083	1.01727	13.0377	0.0124144	0.161568	1.67865	0.373333	3.51401	2.21679	1.12432	0.40158	0.00161928	0.218602	7.37814	0.0115149	0.163187	3.16784	5.94616	4.07806	0.0552353	12.5911	2.2794	0.159589	4.54387	0.123245	1.60074	2.40211	0.996214	1.83626	2.88465	0.806399	7.13525	2.76644	1.06926
	P1	CD38int	0.172514	0.0242195	0.0543946	0.972155	2.16109	0	0.173904	0.512878	0.901581	0.19852	0.461163	0.498783	0.0630302	0.987838	0.636258	0.00516153	0.032061	0.170926	0.226512	73.518	1.25028	0.156831	0.133009	0.918753	0.185517	2.27713	0.00138964	0.273958	1.14258	1.35034	0.626233	0.0519131	3.05553	0.561019	0.0830808	0.681421	0.101245	0.880835	0.239515	0.441708	0.597348	0.241103	0.21877	0.755668	1.13335	0.870512
	HD1	CD38int	0.428079	0.13584	0.131416	0.964674	18.3572	0	0.360419	1.81511	3.7317	0.624553	0.485069	0.693774	0.314879	3.82513	3.99089	0	0.177477	0	0.332054	1.65168	6.07273	2.86357	1.58116	7.31846	0.245918	4.43901	0	0.0398152	0.869429	8.98367	4.39295	0.287294	4.96806	0.986793	0.216251	1.90749	0.267777	2.24657	3.55032	0.825711	0.962592	0.0939431	0.930323	2.24188	3.2737	2.41468
	HD2	CD38int	0.618987	0.0336784	0.0760668	2.17168	9.14137	0.565566	0.111487	0.668924	6.03889	0.795508	0.833251	0.837896	0.486015	2.52124	5.63127	0.0110326	0.320526	2.66118	0.695053	3.65063	3.5252	1.8889	0	0	0	5.89489	0.0133552	0.0841961	4.57853	5.23816	2.9097	0.100455	7.23622	1.01035	0.481369	2.70763	0	4.87234	6.56265	1.71354	2.85744	0.0371624	1.99922	0.870994	5.94947	1.59798
	HD3	CD38int	0.505737	0.0528656	0.0608107	0.588855	6.11957	0.586716	0.106648	2.69828	4.25125	0.561048	1.69995	0.553408	0.330028	1.66847	5.96739	0.0443093	0.169598	4.01045	0.566242	5.84119	3.59119	1.38092	0	0	0.622164	6.39124	0.0626442	0.421702	3.0387	7.9607	3.36323	0.14179	6.34051	1.31186	0.348668	3.41304	0	4.45935	5.44638	1.86955	1.87749	0.0412535	1.91141	1.19452	6.78819	1.64067
	HD51	CD38int	0.686004	0.0246696	0	2.44419	16.0343	0	0.369095	1.9489	4.07238	0.934597	1.11203	1.43653	0.874821	1.7449	5.48424	0.0967806	0.0360555	2.44134	0	1.9489	2.78671	1.43084	0.852049	3.05713	0.819789	4.13405	0	0.569298	2.70037	9.06986	2.01816	0.0246696	6.88091	1.91948	0.823584	1.2961	0.233412	2.97173	2.596	1.99064	4.83049	0	1.13575	3.38163	1.79329	0.994373
	HD56	CD38int	0.624216	0.0606734	0.118262	0.592337	5.23539	0.576911	0.137801	1.50141	5.01224	0.241665	1.23609	0.631414	0.350672	1.01294	3.05424	0	0.130602	2.54828	0	4.15253	3.16941	1.97034	1.45308	12.4925	2.12357	7.69215	0	0.801094	1.35435	7.32091	2.41665	0.161453	5.17986	1.11783	0.411345	2.4002	0	4.91351	3.87178	1.60836	3.52008	0.0791839	0.794924	1.77804	4.97213	1.17953
	SCID023	CD38int	0.13366	0	0	0	0	0.67153	0.855052	6.30232	8.31921	0	1.14038	1.627	0	0.358503	10.9885	0	0.778411	1.9114	0	5.29352	2.86387	1.07851	0.199681	4.44932	0	16.6557	0	0.771486	0	10.2209	2.4098	0	0.890833	0.542256	0	4.71918	0.655371	2.17018	0	2.69304	0.615434	0.380664	0.543411	0.250006	3.9964	5.51444
	SCID022	CD38int	1.26172	0.0439273	0.037841	0.467588	3.34483	0.478702	0.311725	1.19847	3.48111	0.249274	0.992863	0.935175	0.0939409	1.53799	3.11249	0.00449858	0.282087	1.29268	0	4.60469	6.93311	2.37472	0.565498	10.5007	0.694898	7.46658	0.0537183	0.118815	0.478966	12.039	3.62533	0.172005	2.91773	0.612601	0.186823	3.73832	0.468382	3.85026	2.53588	2.48983	1.6867	0	0.518131	0.756026	7.86564	3.61871
	SCID024	CD38int	0	0	0	0	0.0374153	0	0	0.00146408	1.05202	0	0	0	0	0.434505	4.11633	0	0	0	0	5.19015	0	0	0.645495	0	0	0.294117	0	0	0	0	0.534876	0.386191	0	0	0	0.00536828	0	0	0	0	0	0	0	0	87.3021	0
	SCID003.1	CD38int	0.039385	0	0	0	0.0481372	0.0106549	0	0.00171239	0.082385	0.00209292	0.00171239	0	0	1.37943	16.4827	0	0.44427	0.015792	0	4.95147	5.57764	0.0112257	0.00532744	0.0481372	0.00399558	0.133947	0	0	0.00399558	0.282735	0	0	20.9191	0.636248	0	0.00513717	0	0.00932302	0.0247345	0.00761063	0.00285398	0	0.00304425	44.6224	0.140606	4.10213
	SCID025	CD38int	2.30118	0	0	0	3.55643	3.49067	0	3.40593	5.59329	0.350331	1.46867	0.22038	0	4.64157	5.14304	0	1.06617	0.645647	0	4.8082	7.44011	2.72297	0.30733	1.51262	0.286778	10.1852	0	0.182438	0.477437	10.0806	3.48276	0.06545	4.29188	0.304485	0	0.565336	0	4.31179	1.76209	1.33904	3.55327	0	4.40886	0	0.884998	5.14304
	HD1	CD38-	3.64332	0.17621	0.633885	1.13354	1.905	0.0169647	0.79895	1.30294	2.86084	0.741741	1.5158	0.897147	0.411239	4.64287	3.64344	0.00272426	0.0839566	0.825326	0.411486	2.16554	6.20016	1.28412	0.0141166	0.00495319	0	10.0102	0.0595621	0.0482936	0.132003	13.7228	3.76864	0.472163	3.8251	2.13123	0.717965	4.94898	0.0983209	2.36886	2.03007	5.63512	3.59899	1.04698	0.629427	2.60067	2.94975	3.88863
	HD2	CD38-	0.988027	0.232279	0.0322775	1.3107	6.17915	1.20021	0.385646	0.739906	4.59508	0.754164	1.14585	0.782679	0.416141	3.33616	4.60122	0.0476241	0.146932	1.48011	0.752579	4.85845	4.72686	1.83556	0	0.138912	0.0105941	8.63461	0	0.205843	1.34476	6.10628	4.94162	0.40228	6.6448	1.26753	0.56941	2.68131	0	5.21093	5.50113	3.89161	3.25012	0.0353468	1.22466	1.42783	4.45825	1.50456
	HD3	CD38-	0.429469	0.0275023	0.0444361	0.6902	4.18059	0.485074	0.138232	2.36172	3.44319	0.767423	1.63645	0.884518	0.204406	1.46027	5.76852	0.0193357	0.144717	2.9126	0.6406	4.67443	3.696	1.22728	0.00408331	0	0.352486	4.95246	0.0240195	0.105806	0.743043	6.37201	3.80937	0.534914	5.02128	0.881155	0.629551	2.27188	0	4.14721	4.84485	1.9475	2.51592	0	1.55202	1.74141	20.4418	1.27027
	HD51	CD38-	1.01515	0.758074	0.235164	0.97571	3.80351	0	0.103706	1.19042	1.6257	0.251231	1.30874	1.89591	0.612009	3.24847	9.12318	0	0.801893	2.64084	0	1.72794	3.91452	1.15829	0.655829	5.80313	0.0379767	9.51901	0	1.51177	0.75077	10.9636	2.03175	0.486394	5.10349	3.71003	0.0569651	1.373	0.178198	5.17652	1.48255	2.54152	1.49424	0	0.855937	5.92875	3.19297	0.755152
	HD56	CD38-	0.967159	0.238729	0.355033	0.895235	4.18694	0.350442	0.0107122	1.33597	3.8013	0.397882	2.00012	1.38494	0.105592	1.12325	3.38506	0	0.0229547	2.62908	0	4.98271	4.20225	2.29547	1.36504	12.8485	1.92667	9.47724	0	0.391761	0.97175	6.7441	2.57093	0.024485	4.39048	0.280048	0.28923	2.04144	0	6.17023	2.398	2.38117	3.31772	0	0.983993	2.13938	2.67652	1.94044
	SCID022	CD38-	1.08074	0.0333057	0.034997	0.449107	2.49754	0.536534	0.547853	1.06227	2.33283	0.489047	1.34979	0.886634	0.228977	1.33665	3.70604	0.0560733	0.0925014	1.17012	0	4.2937	8.12321	2.07783	0.915517	10.6988	0.821974	8.68498	0.0105381	0.109805	0.577256	9.27655	3.87972	0.254607	2.54659	0.711389	0.118912	3.97522	0.707356	3.68158	1.60713	3.15376	1.658	0	0.394334	1.26341	7.81136	4.75543
	SCID024	CD38-	0	0	0	0.00498176	0.127842	0	0.0471513	0	0.0302414	0	0	0.032627	0	0.047853	0	0	0.00603425	0.0451867	0	0.118931	0.0178923	0.0510806	0.0460989	0	0.0249088	0.296661	0	0	0	0.0921977	0.0552906	0.0568342	0	0	0	0	0	0	0	0.00547292	0.0227337	0	0	0.0769016	98.6972	0.0958463
	SCID003.1	CD38-	1.56637	0.0807541	0.0783732	1.40407	2.19435	2.46717	1.11617	0.914089	8.04535	0.361409	0.419644	0.518949	0.2876	2.37937	0.176984	0.0299604	1.24286	2.00437	0	7.06559	3.52769	2.74256	1.84375	7.96013	0.388394	9.77958	0.00486112	0.585517	0.575299	10.01	0	0.85516	4.97491	0.892561	0.0601192	2.60685	0.319743	5.12223	2.10854	1.73225	2.28959	0.0270834	1.24603	1.09018	3.90566	2.99782
	SCID025	CD38-	1.44746	0.232434	0.0763446	0.43025	3.79652	1.17082	0.339069	1.57635	5.85906	0.0472904	1.86627	1.36184	0.377396	3.03802	4.09541	0.129817	0.198125	3.16846	0	1.24871	3.08222	1.25397	0.989389	2.72615	0.164125	10.2793	0.213579	0.318669	0.449104	11.8291	2.29188	0.563157	5.27983	0.892026	0.184525	2.0579	0	5.38739	3.34927	3.50969	3.00866	0	0.919844	1.91449	4.11705	4.75902
	HD42	CD27+	4.45421	0.1788	0.339097	1.13476	1.98905	0.479643	0.591081	2.53668	2.59198	0.486919	1.13892	0.897329	0.264458	2.24769	4.22655	0.163831	0.488375	4.69746	1.24391	3.68537	2.43106	1.59715	0.43224	0	0.244499	7.63416	0.0226619	0.201047	0.839115	6.49275	2.57722	0.25531	9.26332	1.45286	0.177761	3.54898	0.615406	1.57719	1.44537	3.05042	11.3796	2.81029	1.11459	2.95291	2.23605	1.81191
	SCID026	CD27+	2.9324	0.690258	1.08323	5.48266	4.73382	0	0.819512	1.49997	1.57106	0.5191	1.26731	2.56819	0.406524	2.52816	2.8217	0.15573	0.0110491	0	0.68859	4.06649	6.05221	0.172617	0.240996	2.28925	0.200135	10.5219	0	2.18147	2.46229	5.6878	2.61343	0.261635	4.59227	1.85042	0.0487829	1.65695	0.239328	3.28826	1.82123	1.90316	7.13252	1.34883	1.02528	1.91442	3.61077	3.0383
	HD1	CD27+	3.37076	0.251882	2.51581	0.686731	5.26634	0	0.7412	2.31569	3.75445	0.139934	1.70118	0.926876	0.303341	5.028	3.72797	0.0355102	0.0580802	0.0120374	1.04183	1.41288	5.40146	2.14024	1.66176	4.74452	0.117966	3.60037	0.0535662	0.310263	0.059284	15.4852	8.16554	0.347278	2.94163	1.95848	0.202829	1.97443	0.126392	2.02137	2.34698	5.1875	1.5781	0	0.794164	2.06591	0.701778	2.72255
	HD2	CD27+	2.97126	0.140808	0.239442	1.52032	3.10481	1.58018	0.361431	0.844397	8.74259	0.665042	0.550082	0.568675	0.852333	3.16195	2.5214	0.0081628	0.255768	5.41035	2.09331	1.75047	1.57043	1.80285	0.0142849	0.26121	0	6.67173	0	0.0464826	0.896094	10.7488	3.76033	0.209512	6.72093	1.43711	0.385239	1.74503	0	4.38411	4.23967	4.21223	2.86537	0.0183663	3.86577	1.32464	3.71521	1.7618
	HD3	CD27+	1.85348	0.041254	0.771745	0.487976	1.92008	0.938823	0.326201	3.31594	6.19311	0.160301	1.59918	0.676566	0.618221	2.30463	3.41112	0.0170909	0.179455	5.36037	0.948253	4.53529	3.32743	1.48632	0.0442007	0	0.236032	4.62546	0.0886961	0.237211	0.633249	9.84114	3.02362	0.136728	5.21981	1.64191	0.193894	2.7042	0	7.0008	4.09358	4.64992	3.18304	0	2.53152	2.1122	4.4242	2.90576
	HD51	CD27+	2.92945	0.433633	0.505581	2.08649	2.57263	0	0.989772	2.09816	5.39999	0.217789	2.83417	1.39132	0.41516	3.43698	4.66884	0.0554194	0.214872	3.70532	0	1.96301	2.82931	1.3466	0.456967	2.00288	0.49683	3.93284	0	0.53086	0.508498	14.9205	2.5668	0	5.03928	3.60907	0.227511	1.87162	0.165286	2.43651	1.61397	6.68533	3.54879	0	1.92023	3.73935	1.46327	2.16914
	HD56	CD27+	1.49178	0.115441	0.393097	0.659807	1.33852	0.880737	0.372199	2.30783	6.65479	0.0129374	1.37236	1.9625	0.296565	1.93862	1.43207	0	0.00696628	4.32308	0	6.25572	2.38346	2.97062	2.33171	6.97723	1.76944	6.5284	0	0.440866	0.260738	8.17543	3.20549	0.373194	3.81752	1.45894	0.385136	3.03232	0	3.67024	1.28478	4.36487	5.70937	0	1.78934	1.56741	2.93977	2.7487
	SCID023	CD27+	3.00611	0.160486	0.520905	0.383573	2.04736	4.55155	0.352456	2.09734	5.85062	0.144315	1.38189	1.28021	0.214879	3.03551	2.87257	0.00379775	0.177637	3.39176	0	2.00227	2.47222	0.945518	0.613153	2.65622	0.2188	10.0808	0	0.447645	0.49236	11.4673	2.14598	0.253959	3.93778	1.36278	0.591715	2.97585	0	5.72003	4.63142	3.35109	1.91125	0	1.80565	1.56345	3.75904	3.12077
	SCID022	CD27+	2.60352	0	0.179396	0.225382	1.18048	0.343632	0.426256	1.53245	3.18214	0.314322	1.78082	0.985163	0.123051	2.16311	2.37991	0	0.243827	1.43441	0	6.35492	5.99487	1.49379	0.722133	7.06189	0.280717	8.7232	0.00530609	0.0512922	0.0833813	12.4862	3.17885	0.218055	2.73162	0.51848	0.240543	4.95639	0.371173	3.4861	1.97538	5.6242	1.73762	0.0788333	1.58576	2.01581	4.99454	3.93105
	SCID024	CD27+	0	0	0	0	1.8682	0	0	0	3.04347	0	0	0.0408337	0	0	0	0	0	0	0	0	0	0	0.213325	0	0	4.12148	0	0	0	1.67888	0	0	0	0	0	0	0	0	0	0	0	0	0	0	89.0338	0
	SCID003.1	CD27+	2.2936	0.0956373	0.0980647	1.20154	1.42461	2.50502	1.96542	1.45204	9.3676	0.28497	0.285698	1.52995	0.238851	2.06324	0.10923	0	1.23285	2.70333	0	4.53986	3.96264	2.68901	1.68409	6.17128	0.618487	12.5409	0	0.548337	0.403667	10.4849	0.13496	0.676258	3.8903	0.862678	0	1.65836	0.339343	5.20908	1.63749	2.16034	2.65891	0	1.58141	1.38965	2.42856	2.87786
	SCID025	CD27+	2.31592	0	0.0203173	0	0.542798	0.651659	1.04095	2.16693	9.14304	0	2.57954	1.24538	0	1.132	6.24067	0	0	0.683263	0	2.87352	4.65417	1.17038	0.0213206	6.60362	0	10.0985	0	0.198156	0.0970715	10.0159	6.41977	0	5.16335	0.315044	0	1.5391	1.06402	4.94413	0.868878	4.05995	2.07462	0.612027	0.086035	0.108108	6.64877	2.60112
D genes		D1-1	D2-2	D3-3	D6-6	D1-7	D2-8	D3-9	D3-10	D4-11	D5-12	D6-13	D1-14	D2-15	D3-16	D4-17	D5-18	D6-19	D1-20	D2-21	D3-22	D4-23	D5-24	D6-25	D1-26	D7-27
	C13	CD38int	2.16718	7.91469	5.43016	3.66905	1.13998	1.52794	4.18138	9.71147	1.59239	3.90982	9.96274	1.17239	4.62111	2.58754	4.61604	3.91906	7.26169	0.52971	2.96102	9.12654	2.59659	2.15034	0.543649	5.52375	1.18379
	P1	CD38int	0.495991	1.23052	1.78316	2.12792	0.128727	0.728556	0.792869	75.9696	0.722781	0.827913	1.81472	0.496489	1.50888	1.49584	2.61366	0.26273	1.17795	0.0726764	0.997857	1.10876	0.68933	0.260042	0.197321	0.765989	1.7297
	C1	CD38int	1.65742	7.28859	9.83376	4.47812	2.11822	2.39717	4.15089	8.50279	1.64849	3.73627	6.57036	1.15647	6.33104	3.9672	6.19248	2.4423	4.8043	0.549498	3.87798	6.82884	1.85029	2.20272	0.715082	6.06259	0.637145
	C3	CD38int	1.78859	3.9806	5.50043	4.14558	1.6819	1.64517	2.97146	7.82186	2.03519	3.87275	7.81254	1.1578	5.86713	3.0455	7.73675	4.15724	7.27736	0.744468	2.85136	11.0014	2.7884	2.65432	0.524683	6.59061	0.346874
	C5	CD38int	1.53558	4.58706	6.48846	3.96464	1.32637	1.84787	3.13762	7.06042	1.42482	2.8198	8.05174	1.12454	5.49284	2.8238	5.27563	5.29101	7.82529	0.539039	3.40653	14.5085	1.89679	3.08286	0.471351	5.54792	0.469505
	C17	CD38int	1.253	5.90631	2.22723	1.40903	0.959965	1.00944	4.25848	11.414	0.395783	4.8141	11.6119	1.15976	5.21178	2.95601	5.11664	3.9702	10.1505	0.519466	3.00738	11.6147	2.02554	2.29098	0.789664	5.36686	0.561327
	C19	CD38int	1.44526	5.9847	6.54399	4.39884	1.50936	2.06968	2.80678	6.47059	1.12995	3.29164	8.18257	1.40391	5.48847	2.9143	4.24067	5.75726	7.26972	1.10824	2.89672	11.2189	3.30094	3.12416	0.528275	6.34343	0.571694
	P9	CD38int	1.33063	2.93821	27.0965	0.965987	0.561576	2.41377	1.93461	3.60592	0.970778	2.34142	13.9457	5.56377	5.27675	1.24893	5.27483	0.00167706	16.4261	0.00311454	0.385724	6.07815	0.934602	0.023958	0.0776239	0.594398	0.00527076
	P12	CD38int	1.51602	2.44265	3.59573	3.41988	0.805118	1.81687	1.18653	5.81703	1.00881	1.62737	19.1721	1.24488	3.72715	2.89018	2.71593	2.42579	20.0046	0.453146	2.66856	7.68261	2.6169	1.37282	0.702872	4.99799	4.08849
	P13	CD38int	1.62903	3.33874	3.35436	0.590999	0	0.767501	3.4261	5.90364	0.00504293	0.314614	25.7777	0	8.72541	0.178455	3.145	0.23718	24.7958	0	3.78594	10.5731	1.41479	0	0.0592138	0.663389	1.31409
	P14	CD38int	0.00266391	42.5274	0.0072306	0.0346308	0	0.0104653	0.124252	0.0519462	0.0431933	0.015032	0.188947	0.0045667	4.12297	4.84127	0.0201696	0.484641	7.87241	0.0220724	0.0272099	24.9229	0.575784	0.00742088	0.00646949	14.0831	0.00323474
	P16	CD38int	0.82018	5.5095	1.96793	3.85744	0.173901	3.26681	0.110348	10.5507	0.438547	0.282668	16.6392	3.18302	3.69492	0.774333	4.56569	4.33077	13.6743	0	2.61326	11.0686	0.0300374	0.0486923	0.812276	11.5869	0
	C1	CD38-	2.40225	5.71755	5.17678	5.69103	1.7105	2.79917	3.29853	9.3891	2.51521	5.25509	9.56461	1.7828	6.60094	3.64729	5.12512	1.82483	8.50008	1.0609	3.94951	3.40411	2.6991	2.01522	0.661358	3.88946	1.31946
	C3	CD38-	1.08132	3.42761	6.44344	3.98138	3.22032	2.39326	3.24674	9.01646	1.88266	4.09794	8.72313	1.23806	5.6068	3.13836	6.33187	3.37118	8.4931	0.41787	3.37736	8.41493	2.40044	2.03391	0.611102	6.41153	0.639219
	C5	CD38-	0.625074	9.55396	4.56463	2.87222	1.65149	2.16869	2.2153	6.88938	1.86941	1.93128	6.38367	1.13574	3.55201	2.73844	5.70436	5.13316	7.29277	0.261144	2.21494	19.1599	2.61713	3.3761	0.590449	4.84986	0.648925
	C17	CD38-	1.01557	6.19909	3.1876	1.21663	0.940724	2.03701	2.37749	9.08144	2.38483	4.50403	16.2477	1.01557	4.79901	2.7664	4.60089	3.5002	9.84458	0.860007	1.25185	8.4401	3.07166	2.90142	1.36045	5.68984	0.70591
	C19	CD38-	1.58336	5.46853	4.78092	5.75221	1.00213	2.00888	3.0588	5.40224	2.4159	2.35115	8.14036	0.881872	4.90734	3.23918	3.89596	4.21973	11.1868	1.06534	5.00293	10.9309	2.57161	3.15439	0.682988	5.59958	0.696864
	P12	CD38-	2.05791	3.20953	3.04925	2.86941	0.998826	1.83199	1.50763	5.98495	1.04766	2.24352	18.9647	1.42847	3.84133	3.0415	2.69036	1.54044	19.7778	0.469418	3.22371	7.8915	2.0394	1.15845	1.12668	3.86456	4.14101
	P13	CD38-	1.41162	3.4198	2.80787	4.26196	0.743258	1.82793	0.894029	4.21177	1.08137	1.80708	24.5339	1.49494	3.36168	2.14596	1.02887	1.59503	19.0932	0.649833	2.18843	4.93706	1.89047	0.9824	0.799972	4.68472	8.14685
	P14	CD38-	1.21749	2.72498	2.58989	1.43551	0.306613	1.62933	2.04714	9.40169	0.698641	2.32071	20.5725	1.39738	3.90474	3.08664	3.97005	2.22763	17.793	0.371122	2.67829	10.1756	2.03798	1.34133	0.882211	3.47887	1.71066
	P16	CD38-	0.861844	3.21004	3.3934	3.77158	0.409205	1.73238	1.05823	4.78327	0.944678	2.91377	20.325	0.982838	4.19505	2.72173	2.95472	2.78285	23.459	0.260291	1.7845	7.05701	2.34603	1.3635	0.962052	4.37003	1.35699
	C13	CD27+	1.81905	5.42275	7.06232	4.07163	0.525283	1.47113	5.06081	10.2172	1.2001	3.76003	10.3438	1.65847	5.80169	3.30505	3.19397	3.58055	7.57529	0.620654	2.31545	8.33677	2.11834	2.04506	1.09878	6.04171	1.3541
	P1	CD27+	1.13526	4.78563	5.2856	2.06571	0.549019	4.08	2.62957	15.2551	2.44671	2.35226	6.65384	2.9428	5.52676	4.7368	10.1164	2.49231	4.24457	0.175118	4.16196	2.44326	3.22957	1.08298	0.952608	2.61709	8.03909
	C1	CD27+	5.49881	7.49705	8.68215	4.63637	1.6777	4.33004	2.25135	6.75739	2.98437	4.04367	6.41991	1.58124	6.05673	3.96232	5.45828	2.13765	5.2454	0.843086	3.65267	4.86589	3.06843	1.75179	0.82343	5.00166	0.772627
	C3	CD27+	1.39735	6.20216	2.76257	3.16227	2.65774	1.73005	2.29906	11.6571	1.54251	9.06864	8.7749	0.783217	6.50797	3.09345	4.36227	3.07408	6.90243	0.193469	4.2693	6.8466	1.85128	3.61871	0.474442	5.55932	1.20912
	C5	CD27+	2.6791	4.04357	4.39507	3.41502	0.97589	2.25701	2.69215	8.14854	1.93784	3.05492	7.10472	1.59287	5.57444	3.52566	4.03645	4.19633	7.86852	0.715455	3.42036	13.4676	2.6705	3.72707	0.59206	6.98132	0.927541
	C17	CD27+	2.00447	6.00061	2.4091	1.42951	0.878186	1.56242	2.12458	10.0745	0.874248	3.86225	11.4056	2.16593	6.39934	3.79825	5.5054	3.80908	10.4398	0	3.18982	10.111	3.0195	2.0281	0.861449	5.87656	0.170321
	C19	CD27+	2.06813	4.64132	5.26016	5.20327	1.35846	1.54511	2.34162	6.61862	1.00612	4.64931	6.8971	0.847415	6.4719	3.20002	4.03745	4.1722	9.51022	0.900316	3.87176	10.5892	3.80189	4.08137	0.758581	5.52367	0.644794
	P9	CD27+	1.0001	3.12581	2.57872	3.37112	0.437369	1.92501	1.37621	5.14278	1.81912	2.35757	21.8684	1.51834	4.00128	2.01414	3.24871	2.9891	20.5253	0.342573	2.66366	8.20966	1.87497	2.43043	0.817539	3.3186	1.0435
	P12	CD27+	2.21183	3.32901	2.92683	2.85311	1.26745	2.12709	1.07289	4.74724	3.30187	1.74566	19.8786	3.81489	3.91729	2.60171	1.95506	1.64786	17.4491	0.540157	3.68997	5.9384	2.36517	1.09235	0.944635	4.76567	3.81617
	P13	CD27+	5.79876	7.24365	1.68334	0.175337	0.00494954	0.0179421	1.02394	6.31487	0.864932	0.588129	32.1036	0.797989	0.869882	0.229164	1.90941	0.781656	34.7366	1.00933	0.476022	0.895619	0.341889	0.00371215	0.0346468	0.0110127	2.08363
	P14	CD27+	0.970191	3.32762	2.27757	1.29691	0.410475	1.28304	1.25455	9.15022	0.605	2.25737	21.4703	1.03982	5.54993	3.15988	3.751	1.9248	17.8841	0.391241	2.95439	10.023	1.46101	1.35023	0.723078	3.45665	2.02754
	P16	CD27+	0.902887	4.75413	12.0055	3.5046	0.00379258	1.70464	2.13472	18.678	0.825771	0.3474	11.955	1.6925	5.83375	2.82016	5.77838	0.262699	11.865	1.15623	2.95139	5.20292	1.75091	0.83816	0.993656	1.6212	0.416678
J genes			J1	J2	J3	J4	J5	J6
	C13*	CD38int	1.31397	1.53734	11.7999	49.9304	11.6781	23.7403
	P1*	CD38int	0.0652037	0.554777	14.3361	82.5449	0.727661	1.77142
	C1	CD38int	1.3712	1.14267	8.92579	41.391	12.7267	34.4426
	C3	CD38int	1.07523	1.58388	13.8019	48.094	12.7238	22.7212
	C5	CD38int	1.6912	1.64018	12.5451	49.0598	13.2699	21.7937
	C17	CD38int	1.24865	1.6188	13.3253	53.8709	12.9542	16.9822
	C19	CD38int	1.55591	1.41194	9.9494	49.8889	13.0376	24.1562
	P9	CD38int	0.374201	3.92807	12.7265	79.4432	1.54643	1.98158
	P12	CD38int	2.57504	4.63618	22.9893	60.7774	4.52081	4.50123
	P13	CD38int	8.40705	14.2118	15.2135	49.4362	12.4736	0.25784
	P14	CD38int	0.076677	0.0167434	1.98961	96.5575	0.728147	0.631301
	P16	CD38int	0.642485	4.2748	20.2161	68.6871	3.92795	2.25154
	C1	CD38-	2.79849	2.14493	13.0439	60.4224	10.5597	11.0306
	C3	CD38-	4.01862	1.72911	10.3805	51.2256	12.5103	20.1358
	C5	CD38-	1.15938	1.26543	10.3715	45.2191	25.2258	16.7588
	C17	CD38-	1.14514	1.28244	13.0903	55.7717	12.62	16.0904
	C19	CD38-	2.38423	1.39565	6.5926	55.5795	11.8202	22.2278
	P12	CD38-	2.40176	4.74146	24.4585	60.7288	3.68063	3.98884
	P13	CD38-	3.57691	13.6803	21.8121	55.1189	3.03256	2.77926
	P14	CD38-	2.06199	4.45266	26.057	58.9626	3.37221	5.09353
	P16	CD38-	2.55894	1.80631	13.7133	71.4876	4.66568	5.76819
	C13*	CD27+	1.98488	3.39416	8.31022	54.9654	14.0695	17.2758
	P1*	CD27+	0.798927	0.998242	55.1851	36.392	2.44343	4.18229
	C1	CD27+	1.7506	2.02774	7.77342	57.1327	9.78583	21.5297
	C3	CD27+	1.79632	2.44045	15.9608	52.3839	11.2754	16.1432
	C5	CD27+	4.11844	1.45031	11.4858	55.9889	11.7109	15.2456
	C17	CD27+	2.25859	2.41318	11.747	62.3556	13.2423	7.98332
	C19	CD27+	3.00446	1.66295	7.73556	57.3554	13.6012	16.6405
	P9	CD27+	2.33758	2.75117	13.2489	69.2185	9.28931	3.15459
	P12	CD27+	2.52393	5.81218	21.9907	61.8154	4.28353	3.57428
	P13	CD27+	4.09983	6.2754	28.1305	56.4323	0.743792	4.31823
	P14	CD27+	2.63897	5.05414	20.5008	61.4874	4.13783	6.1809
	P16	CD27+	2.46742	2.67411	19.3724	68.981	4.96194	1.54311
[truncated: 2 more columns]

## Sheet: Ext. Fig. 7 c
7c
CD38int			HC							pRD
	Neutral		0.065	0.079	0.097	0.07	0.083	0.0982*		0.073	0.065	0.063	0.082	0.065	0.058	0.0853*
	WRC/GYW		0.085	0.116	0.123	0.138	0.109	0.0415*		0.127	0.25	0.259	0.107	0.177	0.255	0.1135*
	WA/TW		0.18	0.147	0.106	0.15	0.125	0.1263*		0.145	0.123	0.083	0.104	0.132	0.113	0.1143*
	SYC/GRS		0.075	0.057	0.058	0.061	0.092	0.0944*		0.072	0.024	0.104	0.137	0.082	0.07	0.0978*
CD38-			HC							pRD
	Neutral		0.063	0.069	0.07	0.066	0.06			0.063	0.055	0.072	0.072	0.064
	SYC/GRS		0.024	0.031	0.037	0.075	0.072			0.024	0.026	0.024	0.027	0.034
	WA/TW		0.136	0.114	0.118	0.125	0.143			0.122	0.125	0.12	0.118	0.105
	WRC/GYW		0.234	0.248	0.226	0.191	0.183			0.262	0.285	0.231	0.229	0.283
CD27+			HC							pRD
	Neutral		0.064	0.067	0.065	0.07	0.065	0.0637*		0.067	0.067	0.067	0.073	0.07	0.064	0.0704*
	SYC/GRS		0.029	0.029	0.027	0.034	0.036	0.0317*		0.026	0.03	0.039	0.026	0.023	0.041	0.0613*
	WA/TW		0.134	0.127	0.131	0.128	0.133	0.1311*		0.1	0.123	0.184	0.124	0.115	0.13	0.1263*
	WRC/GYW		0.229	0.23	0.231	0.21	0.219	0.2327*		0.287	0.238	0.107	0.216	0.247	0.226	0.1857*

## Sheet: Ext. Fig. 7 f
7f
			HC																				pRD
CD38int			infant			antigen experieneced																	infant	antigen experieneced
	IgD+ CD27-/MC10/4		13*	12.3*	8.96*	43.5	51.6	59.4	32.1	73.8	48.4	29.5	47.4	49.5	55.4	48.9	52.4	85	76.4	85.7	83.3		27.6*	36.8	58.3	22.8	15.7	48.5	6.19	13.2	36.1	29.5	30.7	7.87
	IgD+ CD27-/MC10/1		84.8*	85.4*	88.9*	54.8	47.6	39.7	65	24.5	50.3	68.5	50.1	50.3	43.4	50	45.2	13.8	20.2	12.4	15.2		58.2*	42.1	33.9	74.5	69.1	21.2	72.7	63.2	52	59.1	42.4	81
	IgD+ CD27-/MC10/3		0.34*	0.3*	0.27*	0.91	0.63	0.42	1	1	0.67	0.29	1.83	0.25	0.74	0.39	1.53	0.93	1.53	1.57	1.19		4.53*	0	4.99	1.04	2.79	0	3.83	3.43	2.38	2.27	9.6	1.02
	IgD+ CD27-/MC10/2		1.3*	1.78*	1.47*	0.056	0.062	0.38	1.38	0.29	0.35	1.66	0.4	0.51	0.16	0.41	0.43	0.15	0.96	0.42	0.15		9.35*	21.1	1.86	1.51	11.4	18.2	16	13.2	9.52	9.09	6.78	9.14
			HC																				pRD
CD38-			infant			antigen experieneced																	infant	antigen experieneced
	IgD+ CD27-/MC10/4		28.9*	37.7*	8.24*	25.5	32.4	54.5	21.8	45.5	29.5	25.4	24.6	27.5	26.2	31.1	32.9	71.6	60.7	67.1	56.3		72.3*	37.1	55.5	25.9	16.3	59.1	5.43	10.9	35	3.25	33.2	12.4
	IgD+ CD27-/MC10/1		65.7*	50.8*	84.1*	63.8	56.3	38.9	67.3	40.6	59	67.2	65.1	65.4	63.6	62.7	58.3	22.9	20.5	20.4	29		6.93*	41.9	30.7	68.1	70.7	25.4	57.5	45.5	35	75.3	39.9	53.2
	IgD+ CD27-/MC10/3		3.24*	3.85*	1.47*	8.94	9.47	5.85	6.68	10.9	10.3	1.59	5.34	0.9	7.1	2.79	6.7	5.23	16.1	11.8	12.3		0.99*	4.03	7.27	2.63	1.36	0.47	5.32	4.95	12	0.65	17.4	5.47
	IgD+ CD27-/MC10/2		0.81*	5.38*	4.71*	1.28	1.55	0.57	3.48	1.87	0.66	5.29	4.07	5.03	3.18	2.18	1.64	0.23	1.67	0.68	1.63		19.8*	16.9	4.82	2.63	11	9.01	29.1	34	18	18.8	8.46	27.4
			HC																				pRD
Cd27+			infant			antigen experieneced																	infant	antigen experieneced
	IgD+ CD27-/MC10/4		18.7*	20*	18.3*	17.3	27.2	37.1	22.9	39.2	37	21.5	21.7	17.1	24.8	16.3	18.4	32.2	44.4	39	37.4		27.6*	14.1	30.1	9.3	21.4	50.1	0.73	13.7	19.3	6.07	48.1	5.24
	IgD+ CD27-/MC10/1		69*	44.8*	69*	46.5	40.8	30.8	34.1	33.7	17	63	39.4	61.5	46.2	66.5	44.5	43.9	21	20.7	23.5		58.2*	33.4	46	77.7	60.2	29.1	57	47.2	52.7	66.3	27.5	66.3
	IgD+ CD27-/MC10/3		7.51*	30.8*	9.52*	34.9	30	30.4	38.5	25.1	44.3	10.9	36.3	16.1	25.9	12	32.3	22.1	32.2	39.1	36.3		4.53*	28.7	14.8	7.55	5.58	0.74	2.23	13.2	7.98	1.71	18.9	2.51
	IgD+ CD27-/MC10/2		2.55*	3.22*	1.9*	0.54	0.59	0.96	2.06	0.99	0.56	4.6	1.08	3.2	1.1	3.26	2.23	1.38	1.78	1.41	1.9		9.35*	22.2	7.26	4.17	11.7	13.5	38.5	20.5	19.1	25.5	4.74	24.1
