# Supplementary material for: Partial RAG deficiency in humans induces dysregulated peripheral lymphocyte development and humoral tolerance defect with accumulation of T-bet+ B cells
Source: Nat Immunol. 2022 Jul 28;23(8):1256–72. doi: 10.1038/s41590-022-01271-6 (PMC9355881; doi:10.1038/s41590-022-01271-6)
Supplement: Source Data Extended Data Fig. 8 — Statistical Source Data. [file 41590_2022_1271_MOESM20_ESM.xlsx]

## Sheet: Ext. Fig. 8 b
8 b						1	2	3	4	5	6	7	8	9	10	11	12	13
P1 NE	dsDNA		PC	WPC2	WPC2	SCID026 NE Pl1_A4_35	SCID026 NE Pl1_A7_37	SCID026 NE Pl1_B5_41	SCID026 NE Pl1_B6_42	SCID026 NE Pl1_C10_48	SCID026 NE Pl1_C2_45	SCID026 NE Pl1_C6_46	SCID026 NE Pl1_C7_47	SCID026 NE Pl1_D5_49	SCID026 NE Pl1_E10_56	SCID026 NE Pl1_E12_58	SCID026 NE Pl1_E3_53	SCID026 NE Pl1_F2_59
		1	1.76	1.5	1.44	0.27	1.15	0.35	0.91	0.7	0.55	1.73	1.42	0.29	0.24	0.66	0.69	0.68
		0.25	1.63	1.17	0.87	0.08	0.39	0.09	0.28	0.28	0.32	1.36	0.44	0.08	0.06	0.35	0.26	0.37
		0.0625	0.98	0.42	0.39	0.02	0.07	0.04	0.04	0.08	0.1	0.35	0.12	0.03	0.02	0.14	0.1	0.09
		0.015625	0.23	0.12	0.11	0	0.01	0	0	0.02	0.01	0.27	0.02	0.01	0.01	0.03	0.03	0.02
P1 NE	Insulin		PC	WPC2	WPC2	SCID026 NE Pl1_A4_35	SCID026 NE Pl1_A7_37	SCID026 NE Pl1_B5_41	SCID026 NE Pl1_B6_42	SCID026 NE Pl1_C10_48	SCID026 NE Pl1_C2_45	SCID026 NE Pl1_C6_46	SCID026 NE Pl1_C7_47	SCID026 NE Pl1_D5_49	SCID026 NE Pl1_E10_56	SCID026 NE Pl1_E12_58	SCID026 NE Pl1_E3_53	SCID026 NE Pl1_F2_59
		1	2.92	0.81	0.9	0.24	0.65	0.23	0.37	0.44	0.25	0.77	1.05	0.19	0.14	0.3	0.7	0.19
		0.25	2.82	0.22	0.25	0.04	0.14	0.05	0.1	0.13	0.07	0.24	0.23	0.07	0.04	0.1	0.22	0.08
		0.0625	1.24	0.08	0.08	0.03	0.04	0.02	0.03	0.04	0.04	0.07	0.08	0.03	0.02	0.04	0.08	0.03
		0.015625	0.31	0.04	0.03	0.02	0.02	0.01	0.02	0.04	0.03	0.03	0.03	0.03	0.01	0.02	0.03	0.02
P1 NE	LPS		PC	WPC2	WPC2	SCID026 NE Pl1_A4_35	SCID026 NE Pl1_A7_37	SCID026 NE Pl1_B5_41	SCID026 NE Pl1_B6_42	SCID026 NE Pl1_C10_48	SCID026 NE Pl1_C2_45	SCID026 NE Pl1_C6_46	SCID026 NE Pl1_C7_47	SCID026 NE Pl1_D5_49	SCID026 NE Pl1_E10_56	SCID026 NE Pl1_E12_58	SCID026 NE Pl1_E3_53	SCID026 NE Pl1_F2_59
		1	2.91	1.45	0.99	0.18	0.84	0.19	0.49	0.47	0.33	1.7	1.18	0.21	0.11	0.34	0.71	0.23
		0.25	2.67	0.61	0.42	0.07	0.22	0.05	0.15	0.18	0.1	0.72	0.34	0.09	0.02	0.13	0.28	0.1
		0.0625	1.03	0.22	0.15	0.02	0.06	0.01	0.05	0.05	0.03	0.19	0.11	0.03	0	0.05	0.11	0.02
		0.015625	0.26	0.09	0.05	0.02	0.03	0.01	0.02	0.03	0.02	0.06	0.04	0.03	0	0.02	0.04	0.02

## Sheet: Ext. Fig. 8 c
8 c		%
P1	Polyreactive	30.8
	Non-polyreactive	69.2

## Sheet: Ext. Fig. 8 d
8 d
CD38int		HC			pRD
	IGKJ1	33.83	29.91	27.97	38.74	32.59	26.92
	IGKJ2	23.37	26.19	25.02	29.49	30.85	27.38
	IGKJ3	12.85	13.63	13.32	11.19	14.49	25.8
	IGKJ4	19.43	18.84	20.56	14.76	14.33	15.53
	IGKJ5	10.52	11.43	13.13	5.82	7.73	4.38
CD38-		HC			pRD
	IGKJ1	31.4	33.01	33.62	34.95	42	34.48
	IGKJ2	27.04	26.77	26.16	30.98	25.53	35.83
	IGKJ3	10.99	11.97	10.87	14.06	11.45	10.53
	IGKJ4	20.61	19.4	18.86	14.21	15.46	15.03
	IGKJ5	9.95	8.85	10.48	5.79	5.56	4.13
CD27+		HC			pRD
	IGKJ1	33.02	28.66	31.11	37.05	38.94	27.66
	IGKJ2	24.01	23.64	25.79	30.87	27.66	47.73
	IGKJ3	8.08	11.96	9.93	13.33	14.51	14.93
	IGKJ4	23.17	27.69	22.53	12.73	14	8.13
	IGKJ5	11.72	8.04	10.64	6.02	4.9	1.54

## Sheet: Ext. Fig. 8 e
8 e
CD38int		HC			pRD
	IGLJ1	7.39	3.42	9.78	2.71	4.25	2.28
	IGLJ2	60.8	35.45	60.88	56.04	62.42	88.84
	IGLJ3	30.91	61.06	29.05	41.25	33.19	8.88
CD38-		HC			pRD
	IGLJ1	32.47	3.54	13.28	3.78	2.34	7.9
	IGLJ2	50.33	33.66	58.98	55.81	37.73	78.74
	IGLJ3	16.7	62.76	27.1	40.39	56.63	13.36
CD27+		HC			pRD
	IGLJ1	7.17	4	19.88	3.43	4.5	8.02
	IGLJ2	61.32	27.26	57.83	56.44	57.93	75.32
	IGLJ3	30.68	68.74	22.29	40.13	37.58	16.65

## Sheet: Ext. Fig. 8 g
8 g
K		HC												pRD
	Total	54.5	56.3	54.2	58.8	55.4	52	54.3	55	49.3	56.7	54.5	59.3	48.4	70.9	51.5	40.8
	T	74.4	72.6	66.1	62.5	66.7	69.2	74.3	63	80.5	65.7	69.3	71.8	88.2	100	100	71.4
	RN	54.4	56.5	55.5	57.7	55.3	52.1	55.8	55.6	49.9	57.7	55.5	59.9	72.3	72.3	53.3	43.6
	AN	45.4	50.3	46	54.4	51	45.5	48.6	49.8	44.3	50.9	50.3	55	62.7	67.6	43.8	33.9
	MB	58	57.7	54.8	62.3	59.2	53.8	53.6	57	52.5	54.9	54.3	59	38.4	72.2	53	43.8
	DN	45.1	47	47.6	48.3	46.6	45	40.5	50	38.4	43.9	49.9	50	61.1	67	50.6	37.1
L		HC												pRD
	Total	43.7	40.3	43.2	36.5	40.5	44.5	39.9	42.3	46.4	40.4	42.1	37.5	50	26.3	47	57.7
	T	24.6	26	32.5	34.5	29.7	28.7	24	35.1	18.3	31.2	29.8	26	11.8	0	0	28.6
	RN	44.3	39.7	42.2	38.2	41.4	45.4	39	42.5	45.9	40.8	42.1	37.1	27.4	26.4	46	55.7
	AN	53.9	47.5	53	43.6	47	53.1	47.3	49.4	53.9	47.8	48.3	43.2	37	31.7	55.5	65.5
	MB	39.6	39.3	42.9	33.4	37.3	41.1	42	40.4	42.8	40.7	40.3	38.2	60.2	24.8	45.3	55.6
	DN	48.1	47.6	40.3	33.7	39.6	39.8	37.2	42.1	36.9	39.1	39.8	41.5	34.2	23.5	41.6	56.9

## Sheet: Ext. Fig. 8 h
8 h
		Kappa	Lambda
	HC	55.025	41.4417
	pRD	52.9	45.25
	HC	69.675	28.3667
	pRD	89.9	10.1
	HC	55.4917	41.55
	pRD	60.375	38.875
	HC	49.2917	49
	pRD	52	47.425
	HC	56.425	39.8333
	pRD	51.85	46.475
	HC	46.025	40.475
	pRD	53.95	39.05
