# Supplementary material for: Partial RAG deficiency in humans induces dysregulated peripheral lymphocyte development and humoral tolerance defect with accumulation of T-bet+ B cells
Source: Nat Immunol. 2022 Jul 28;23(8):1256–72. doi: 10.1038/s41590-022-01271-6 (PMC9355881; doi:10.1038/s41590-022-01271-6)
Supplement: Source Data Extended Data Fig. 10 — Statistical Source Data. [file 41590_2022_1271_MOESM21_ESM.xlsx]

## Sheet: Ext. fig 10. e
10 e		HC												pRD
		infant	antigen experienced											infant	antigen experienced
	Naive	86.2*	28.5	56.8	60.3	51.8	40.5	29.8	46.8	49.6	41.4	57.3		35.9*	0.034	28.7	5.76	9.24	19.6	33.8	2.09	1.65
	CM	7.82*	43.1	20.9	15	16.6	24.9	36.9	23.6	24.5	31.6	19.7		17.5*	6.4	34.5	26.7	17.2	22.9	24.8	14.6	11.8
	EM	4.4*	26.8	19.4	22	27.5	28.2	31.5	25	22.4	25.1	17.9		36.2*	93	34.2	63.1	66.8	51.1	36.6	80.5	83.2
	TEMRA	1.57*	1.65	2.79	2.78	4.11	6.43	1.86	4.57	3.45	1.9	5.06		10.4*	0.54	2.53	4.42	6.72	6.49	4.84	2.81	3.33

## Sheet: Ext. fig 10. f
Ext. fig 10. e
	HC	pRD
	0.0077	0.0148
	0.0108	0.0233
	0.0174	0.0379
	0.0123	0.0367
	0.0171	0.018
	0.0234	0.0157
	0.0222

## Sheet: Ext. fig 10 g
10 g
		HD		pRD
	21	0.0396833		0.0268	0.026	0	0	0.0522	0
	24	0.0450286		0.1873	0.026	0.0949	0.0174	0	0
	27	0.0709429		0	0.1301	0.0569	0.1215	0.0261	0.1268
	30	0.417629		0.7491	0.6767	0.5692	0.6767	0.9922	1.7121
	33	2.81031		6.5008	5.3878	4.4394	3.5919	3.6815	5.8339
	36	7.81353		13.2424	10.5414	9.6946	9.7345	9.7389	10.019
	39	17.6311		19.9304	21.3431	18.801	17.8206	20.3655	20.038
	42	24.1991		20.5725	25.1432	25.4601	24.4664	24.6475	21.7502
	45	23.5505		23.0605	20.2759	21.6467	24.102	20.6789	18.9601
	48	13.5468		9.283	10.1249	11.9332	12.1985	11.3316	12.8091
	51	5.77644		3.451	3.8261	4.6101	4.8065	4.9086	4.5656
	54	2.39797		2.0599	1.5877	1.7454	1.3882	1.8538	2.5999
	57	1.10319		0.5886	0.6507	0.5881	0.6767	0.9399	1.0146
	60	1.10319		0.1873	0.2082	0.2466	0.2082	0.6789	0.5073
	63	0.156671		0.1338	0.0521	0.0949	0.1215	0.0522	0.0634
	66	0.0429333		0	0	0.019	0.0174	0.0261	0

## Sheet: Ext. fig 10. h
10 h
	HC	pRD
	43.3	42.69
	43.48	42.59
	43.07	42.37
	43.21	42.51
	43.4	41.86
	43.69	42.03
	42.83

## Sheet: Ext. fig 10. i
10 i		HC								pRD
	TRBV2	4.2708	3.7776	4.4326	4.3447	5.8244	4.2126	3.8278		2.1402	2.2384	2.7699	4.338	3.6815	3.0438
	TRBV3-1	4.8192	3.969	4.0698	4.2351	3.7687	0.0165	0		2.8357	3.5138	1.6695	4.7198	0	0
	TRBV4-1	1.8346	1.1786	1.2584	1.0953	1.9272	1.6209	1.1113		1.2039	0.6507	0.645	1.9608	1.5666	1.0146
	TRBV5-1	7.4133	6.5982	6.4619	6.9733	8.1799	4.9613	6.218		6.5008	6.2728	4.724	8.2422	6.9191	8.7508
	TRBV6-1	1.931	1.7326	1.7005	1.6064	1.1135	3.2006	3.1663		0.1338	0.7028	1.1952	1.7873	2.0888	1.3951
	TRBV4-2	0.8724	1.5614	1.247	0.9493	2.227	1.7031	2.0727		1.3376	3.2275	1.4608	1.527	1.436	1.7121
	TRBV5-3	0.0582	0.1511	0.136	0.1825	0.107	0.0794	0		0.019	0.0522	0.0634	0	0	0
	TRBV6-2	0.4154	0.141	0.3401	0.2921	0.1285	0	0		0.1605	0.3384	0.4174	0.1041	0	0
	TRBV7-2	4.3207	2.6493	4.8634	7.1559	2.3126	5.1835	5.3713		5.2167	7.2358	5.2741	3.5225	4.8825	7.7362
	TRBV6-4	1.1317	0.5641	0.4308	0.6572	0.5567	1.3987	0.7409		0.2408	0.6767	0.5122	1.0932	0.2872	1.2048
	TRBV7-3	0.1545	0.7857	1.1337	1.5334	1.9272	1.7443	2.3549		2.8892	3.6439	3.7564	0.0174	2.7676	3.1072
	TRBV9	2.6705	3.4049	3.3556	3.9065	2.955	2.962	2.8576		4.2804	6.2988	3.4908	2.169	3.6031	2.5365
	TRBV10-1	0.8758	0.7656	0.7822	0.7667	0.5139	0.1728	0.2558		0.4174	1.874	0.8094	0.8244	0	0
	TRBV11-1	0.1529	0.5138	0.2721	0.073	0.4283	0.4361	0.7144		0.1605	0.3123	0.3605	0.2776	0.4439	0.2536
	TRBV10-2	0.5401	0.6246	0.6575	0.2556	0.7281	0.181	0.1323		0.1605	0.1562	0.1518	0.7288	0.235	0.1902
	TRBV11-2	0.4154	0.2216	2.6868	1.8985	2.2698	1.5633	0.3969		1.8192	1.848	2.1438	0.2429	2.0104	1.5853
	TRBV6-5	5.6534	4.5734	5.759	5.0748	5.0107	3.8753	2.9194		2.2739	3.3316	6.4883	7.9993	4.9869	4.3754
	TRBV5-4	2.4727	2.1255	2.2787	2.3001	2.8694	2.1639	2.743		1.3376	2.3946	1.4039	1.7873	2.611	1.9023
	TRBV6-6	0.7362	0.6044	1.7572	2.2636	1.4133	2.0569	1.5435		1.2841	1.2754	2.7699	1.3708	1.7493	2.5999
	TRBV5-5	1.3859	0.8764	0.7709	0.7667	1.2848	1.3164	1.076		0.428	0.5726	0.645	0.885	0.9399	0.6975
	TRBV7-6	1.0552	0.7152	0.9069	0.3286	0.6852	0.8392	1.076		0.8561	0.5986	0.4933	0.9197	1.5144	1.3951
	TRBV5-6	2.614	2.0953	2.4714	2.3366	2.5696	1.9006	2.2403		0.6153	1.5357	1.0434	1.7526	1.5666	1.078
	TRBV7-7	0.2177	0.1511	0.3401	0.1825	0.3426	0.3291	0.3881		0.3478	0.2863	0.0949	0.3123	0.2611	0.6341
	TRBV7-8	1.6302	1.7226	1.8819	1.5334	0.4283	1.6785	1.5258		0.7491	1.0672	1.0434	1.232	1.4621	0.5073
	TRBV5-8	0.1396	0.8865	0.8276	0.6207	0.7281	0.757	0.5733		0.1605	0.3644	0.3035	0.4685	0.7311	0.2536
	TRBV7-9	3.2854	3.0724	3.0722	2.9208	3.3405	3.7848	3.1928		3.237	2.0302	2.1628	4.0257	3.3159	4.1852
	TRBV10-3	1.946	1.2592	1.5191	1.4239	1.5418	1.7196	1.5523		2.9963	2.0042	1.8782	1.3361	1.0183	2.4731
	TRBV11-3	1.1417	2.1557	0.9749	0.6572	1.4561	2.3778	0.6439		0.9363	1.4055	1.2332	1.7699	0.6266	1.7755
	TRBV12-3/4	1.5937	1.5413	1.5531	1.6429	2.0985	0	0		1.0701	1.5096	1.0245	1.9955	0	0
	TRBV12-5	0.7412	0.4634	0.5668	0.5111	0.3426	0.2468	0.4498		0.214	0.3384	0.3035	0.6073	0.47	1.2048
	TRBV14	1.4723	1.37	1.0996	1.2413	0.7281	0.9544	0.9261		1.4446	1.4836	0.9865	1.0064	1.8016	0.8244
	TRBV15	1.3876	1.6521	1.2697	1.3143	0.8565	0.9215	1.7904		1.4714	0.937	1.3849	1.0585	1.0444	0.7609
	TRBV18	3.4	2.9415	2.324	3.1763	2.3555	3.0443	3.5103		6.0995	3.0193	3.8892	5.4833	4.8825	5.9607
	TRBV19	5.8994	5.7117	6.904	5.2209	4.3255	6.0556	5.7594		5.8052	4.607	4.8568	4.8412	4.752	3.8047
	TRBV20-1	8.8441	9.1266	7.3461	6.5352	8.6081	7.5284	7.9644		8.855	8.5893	7.6077	6.802	6.7624	3.8681
	TRBV24-1	0.9173	2.1054	0.8843	1.3874	1.242	0	0		2.4612	1.3274	3.358	1.232	0	0
	TRBV25-1	0.8193	0.6145	0.5328	0.9493	0.7709	1.1272	0.5468		0.7758	1.3535	1.2521	0.6767	0.4178	0.9512
	TRBV27	2.142	3.5963	2.1426	1.716	1.7987	2.493	2.3196		9.7646	2.6288	2.5991	2.0302	4.1775	4.3754
	TRBV28	0.6581	5.208	3.2763	4.3447	7.9229	3.7848	4.1895		7.0091	3.2795	11.402	3.2622	4.4125	3.0438
	TRBV29-1	2.0407	2.3975	2.1426	2.0811	3.0835	1.8183	2.3549		2.6752	3.0453	1.992	3.054	2.376	1.8389
	TRBV30	1.7382	3.1429	2.3693	1.5334	0.0428	3.1924	1.9492		0.7491	2.6549	1.1573	1.1452	0.9922	1.5853

## Sheet: Ext. fig 10. j
10 j	HC	pRD
	0.0138	0.0173
	0.0137	0.033
	0.0153	0.0411
	0.0128	0.0543
	0.0175	0.055
	0.0169	0.0225
	0.0172

## Sheet: Ext. fig 10. k
10 k
	CDR3 length	HD							pRD
	21	0.0228	0.0525	0.1279	0.0131	0.0172	0.0985	0.0084	0	0	0	0	0	0.0943
	24	0.1141	0.07	0.0936	0.035	0.0688	0.0246	0.2764	0.1054	0	0.0302	0.112	0	0
	27	0.0456	0.035	0.1934	0.1924	0.1547	0.0944	0.0838	0	0.019	0.121	0.096	0.0501	0
	30	0.479	0.4024	0.4149	0.5246	0.6018	0.3528	0.3518	1.5279	0.419	0.6653	0.7361	0.3008	0.9434
	33	3.6268	3.7445	3.6001	4.1357	3.6623	4.1439	3.4757	8.9041	6.0381	4.3846	3.7766	4.2105	8.5849
	36	7.7099	7.5416	8.788	7.5719	9.7834	8.7597	8.3501	14.0148	11.9429	10.5534	10.0016	11.0777	12.3585
	39	16.0356	15.8705	16.3594	17.0368	19.8418	19.5708	17.4791	16.9652	25.981	20.1693	19.8912	20	25.3774
	42	23.1296	20.4374	22.4864	21.3343	21.5784	22.6275	22.0771	18.8093	22.6667	24.1306	24.4359	24.1103	20.0943
	45	22.6734	23.2196	22.7484	22.366	20.564	21.8069	21.8593	22.0232	17.219	21.4394	21.6675	19.2481	17.1698
	48	14.3248	15.2931	14.1288	13.6312	13.0674	11.9846	13.5595	11.0643	9.0095	10.2207	11.1698	11.7794	8.7736
	51	7.2765	7.4016	6.233	7.2528	6.3274	5.7974	6.5327	3.8462	4.5143	5.4128	5.2168	4.8622	3.6792
	54	2.8057	3.4646	2.8919	3.5717	2.6307	2.831	3.392	1.7914	1.5048	1.8748	1.7763	2.9574	1.6981
	57	1.3002	1.6973	1.1948	1.3771	1.2036	1.2842	1.5075	0.6849	0.5333	0.756	0.8161	0.6516	0.8491
	60	0.2965	0.5599	0.4742	0.5946	0.3267	0.3734	0.6951	0.2634	0.0952	0.2117	0.256	0.6516	0.283
	63	0.0912	0.1925	0.1997	0.1836	0.086	0.1559	0.1759	0	0	0.0302	0.032	0.1003	0.0943
	66	0.0684	0.053	0.0656	0.0516	0.0492	0.1424	0	0	0	0	0.016	0	0

## Sheet: Ext. fig 10. l
10 l	HC	pRD
	43.29	42.52
	43.53	42.63
	42.97	41.37
	43.45	42.39
	42.94	41.68
	43.46	41.66
	43.75

## Sheet: Ext. fig 10. m
10 m		HC								pRD
	TRBV2	3.8528	4.057	3.8731	3.9196	4.9175	3.9005	3.4121		4.3847	3.1078	2.3585	2.661	2.8978	1.0095
	TRBV3-1/2	3.7997	3.3532	3.4957	3.3417	2.8198	4.1743	3.3246		3.9686	3.3083	4.8113	2.0865	2.7924	2.5143
	TRBV4-1	2.2929	2.0678	2.0841	2.0938	2.4415	1.6423	1.8898		2.2724	1.7544	0.7547	0.635	1.3172	1.181
	TRBV5-1	8.8411	7.2878	5.6005	6.8509	8.3563	6.9571	6.5092		8.7694	8.7719	7.2642	4.5963	6.3224	9.6952
	TRBV6-1	1.3508	1.7312	2.7695	2.6298	1.6678	1.1861	1.2948		1.6803	2.5564	2.0755	0.3024	0.4742	0.2667
	TRBV4-2	0.5927	0.8525	1.4976	1.7002	1.2036	0.5246	0.6124		1.9843	3.5088	2.0755	0.8467	1.0537	1.7333
	TRBV5-3	0.0437	0.1443	0.0697	0.1089	0.086	0.0912	0.07		0	0.0501	0.0943	0	0	0
	TRBV6-2	0.3276	0.1312	0	0	0.1376	0.5018	0.4199		0.112	0	0	2.5703	0.1581	1.6381
	TRBV7-2	4.1304	2.2996	5.0425	4.8911	1.9601	4.562	5.0919		2.8165	4.3609	8.1132	4.5963	5.3741	3.9619
	TRBV6-4	0.4149	0.3497	0.5375	0.4188	0.3439	0.5246	0.5599		0.6401	0.5013	1.1321	0.4838	0.3161	0.2095
	TRBV7-3	0.3244	1.1673	1.4647	2.0268	1.1176	1.3914	1.5048		0.016	2.8571	3.7736	2.7517	2.1602	2.6857
	TRBV9	2.7047	3.3969	3.0115	3.0737	2.7854	3.4672	3.5521		2.6084	3.9599	0	4.4149	4.8999	4.2667
	TRBV10-1	0.705	0.6295	0.3693	0.3601	0.705	1.0036	0.5074		1.1042	0.8521	0.6604	0.4233
	TRBV11-1	0.3088	0.4241	0.279	0.6365	0.3095	0.1141	0.0875		0.272	0.5013	0.283	0.4536	0.3161	0.781
	TRBV10-2	0.7893	1.0405	0.1518	0.1591	0.7909	0.7527	0.315		1.0082	0.401	0.6604	0.3024		0.2286
	TRBV11-2	0.2995	0.2142	1.6165	0.6616	2.0633	2.2126	2.1872		0.3521	2.5063	2.3585	2.0865	1.0011	1.9238
	TRBV6-5	5.868	5.1849	3.43	3.4255	6.0867	5.292	5.3893		7.0731	4.3609	4.6226	6.8945	1.7914	2.5905
	TRBV5-4	2.6735	1.7618	2.2361	2.2864	2.8198	2.2126	1.8548		2.0163	3.1579	1.6981	1.0886	1.2645	3.8857
	TRBV6-6	1.0732	1.1804	2.5151	2.0184	1.7194	1.9161	2.2922		1.5843	2.2556	2.0755	3.4472	0.843	1.4286
	TRBV5-5	1.2978	1.0536	1.1816	1.072	1.3411	0.5246	1.0149		1.1842	1.3534	0.9434	0.9374	0.6322	0.6286
	TRBV7-6	1.1231	0.717	0.7796	1.072	0.6706	0.8896	0.6824		1.3033	1.2264	0.635	1.9494	1.1238	1.3442
	TRBV5-6	2.0558	1.7094	1.8463	2.0436	1.9601	2.0757	1.9248		1.5362	1.5038	2.0755	0.635	1.0537	0.7429
	TRBV7-7	0.156	0.118	0.16	0.2764	0.1719	0.1825	0.1225		0.16	0.3008	0.7547	0.1814	0.2634	0.4571
	TRBV7-8	1.5692	1.7531	1.6453	1.8928	0.8769	1.5283	1.5048		1.4082	1.5539	0.6604	0.8769	0.7903	1.0857
	TRBV5-8	0.0686	0.7782	0.439	0.5863	0.4986	0.4562	0.4199		0.4961	0.6015	0.0943	3.0844		0.3429
	TRBV7-9	3.9963	4.6428	4.3039	4.3467	4.2813	3.8093	4.7419		4.7848	3.4085	3.7736	2.1772	4.7418	2.9333
	TRBV10-3	2.6985	2.0722	1.9448	2.1273	2.0977	1.688	2.1522		1.2531	1.1321	1.6631	3.53	2.7619	1.22
	TRBV11-3	0.8267	1.6613	1.6576	0.4606	1.5475	0.5931	0.5249		0.8481	0.3008	1.1321	0.6048	1.0537	0.8381
	TRBV12-3/4	1.6253	1.3115	0	0	1.4615	1.2318	1.3473		1.7443	0	0	0.7257	0.8957	1.181
	TRBV12-5	0.9359	0.3891	0.2831	0.536	0.3955	0.4562	1.0674		0.5121	0.2506	0.3774	0.2721	0.3161	0.0952
	TRBV14	1.0264	1.0536	0.9642	0.9631	0.6878	0.844	1.0499		0.7361	1.3033	0.7547	0.5443	2.3709	0.8762
	TRBV15	1.6721	1.3771	0.9108	1.3652	1.3067	0.9124	1.6273		1.3122	0.9023	1.0377	1.4515	1.7387	1.619
	TRBV18	3.5564	2.693	3.0074	3.526	3.4044	3.1478	2.9921		5.9209	4.2105	4.6226	3.1448	5.5848	3.3524
	TRBV19	5.971	5.6614	5.4035	5.1256	3.9546	6.729	6.1067		5.1848	4.4612	7.0755	5.1708	4.8472	7.4476
	TRBV20-1	1.6721	1.4339	0.8042	0.7454	1.6162	1.5283	1.2248		1.6483	0.6015	0.566	1.1793	3.53	2.0571
	TRBV24-1	0.8049	2.0591	0.759	0.9966	1.2552	1.1861	1.3998		0.6241	1.0025	1.9811	3.9008	1.5806	0.9905
	TRBV25-1	0.8548	0.7301	0.7631	0.7956	0.6362	2.8513	0.5249		0.6401	0.7519	0.3774	1.4212	0.7903	0.5333
	TRBV27	2.4177	3.8078	2.6135	3.2915	2.8886	2.76	2.4497		1.8243	4.8622	4.5283	2.9634	8.2192	2.8381
	TRBV28	0.4461	5.0101	3.9716	3.8526	7.3934	2.1442	4.112		2.9605	3.2581	4.3396	11.5513	5.3214	4.2476
	TRBV29-1	1.6908	2.1553	2.7982	1.9682	1.9257	1.7564	1.6273		2.4484	1.7043	1.0377	1.9353	1.7387	1.4095
	TRBV30	1.6129	2.7324	3.1592	1.5829	0.0228	1.3298	0		0.9762	0.7519	1.8868	1.2398	0.7376	1.6762
